# Supplementary material for: Modeling the combined effect of RNA-binding proteins and microRNAs in post-transcriptional regulation
Source: Nucleic Acids Res. 2016 Feb 2;44(9):e83. doi: 10.1093/nar/gkw048 (PMC4872080; doi:10.1093/nar/gkw048)
Supplement: SUPPLEMENTARY DATA [file supp_gkw048_nar-02849-met-n-2015-File010.xlsx]

## Sheet: Table S18
Table S18: List of RBPs and miRNAs for which co-occurrence analysis has been performed.
RBPs	miRNAs
HNRNPL	miR-124
HuR	miR-1
IGF2BP2	miR-7
IGF2BP3	miR-9
QKI	miR-132
PTBP1	miR-133a
PUM1(2)	miR-148b
	miR-181a
	miR-373
	miR-16
	miR-106b
	miR-34a
	miR-155
	let-7b
	miR-15a
	miR-195
