# Supplementary material for: Modeling the combined effect of RNA-binding proteins and microRNAs in post-transcriptional regulation
Source: Nucleic Acids Res. 2016 Feb 2;44(9):e83. doi: 10.1093/nar/gkw048 (PMC4872080; doi:10.1093/nar/gkw048)
Supplement: SUPPLEMENTARY DATA [file supp_gkw048_nar-02849-met-n-2015-File012.xlsx]

## Sheet: QKI_normal
QKI_normal	u_200	u_150	u_100	u_50	d_50	d_100	d_150	d_200
miR-20a	1	0	1	1	1	1	0.898	1
miR-29a	1	1	1	1	1	1	1	1
miR-29c	1	1	1	1	1	1	1	1
miR-29b	1	1	1	1	1	1	1	1
miR-125a-5p	1	1	0.681	1	1	1	1	1
miR-196a	1	1	0.681	1	1	0.914	1	1
miR-196b	1	1	0.749	1	1	0.92	1	1
let-7i	1	1	1	1	1	1	1	1
ELAVL2	1	1	0.836	1	1	1	0.873	1
let-7c	1	1	1	1	1	1	1	1
let-7b	1	1	1	1	1	1	1	1
let-7a	1	1	1	1	1	1	1	1
let-7g	1	1	1	1	1	1	1	1
let-7f	1	1	1	1	1	1	1	1
let-7d	1	1	1	1	1	1	1	1
TARDBP	1	1	1	1	1	1	1	1
TIA1	1	1	1	1	1	1	1	1
SRSF9	1	1	1	1	1	0.893	1	1
SRSF2	1	1	1	1	1	1	1	1
SRSF7	1	1	1	1	1	1	0.869	1
SNRNP70	1	1	1	1	1	1	1	1
HNRPLL	1	1	1	1	1	1	1	1
SFPQ	1	1	1	1	1	0	1	1
MSI1	1	1	1	1	1	1	1	1
IGF2BP3	1	1	0.914	1	0	1	1	1
RBM6	1	1	1	1	1	1	1	1
miR-32	1	1	1	1	1	1	0.016	1
HuR	1	1	0.991	1	1	1	1	1
miR-27b	1	1	1	1	1	0.893	0.016	0.974
miR-27a	1	1	1	1	1	0.893	0.04	0.974
ANKHD1	1	1	1	1	1	1	1	1
miR-15b	1	1	1	1	0.089	1	1	1
miR-15a	1	1	1	1	0.089	1	1	1
SRSF10	1	1	1	1	1	1	1	1
HNRNPL	1	1	1	1	1	1	1	1
miR-128	1	1	1	1	1	0.893	1	1
miR-126	0	1	1	1	1	1	1	0.222
miR-25	1	1	1	1	1	1	0.03	1
miR-34a	1	1	1	1	1	1	1	1
miR-301b	1	1	1	1	1	0.062	1	1
miR-301a	1	1	1	1	1	0	1	1
miR-23b	1	1	1	0.909	1	1	1	1
miR-33a	0.148	1	1	0.909	1	0.016	0.395	1
RBM28	1	1	1	1	1	1	1	1
miR-340	1	1	0.592	1	1	1	1	1
QKI	1	0.559	0	0	0	0	0.457	1
PUM2	1	1	1	1	1	0.054	0	1
miR-424	1	1	1	1	0.108	1	1	1
miR-425	1	1	0.914	1	1	0.893	0.421	0.518
PABPC4	1	1	0.914	1	0	1	1	0
miR-421	1	1	1	1	1	1	1	0.898
PCBP2	1	1	1	1	1	1	1	1
SNRPA	1	1	1	1	1	1	1	1
miR-615-3p	1	0.037	1	1	1	1	1	1
miR-26a	1	0	0.914	1	1	0.395	0.395	1
miR-26b	1	0.021	0.914	1	1	0.421	0.395	1
miR-30c	1	1	1	1	1	1	1	1
miR-30b	1	1	1	1	1	1	1	1
miR-30a	1	1	1	1	1	1	1	1
miR-30e	1	1	1	1	1	1	1	1
miR-30d	1	1	1	1	1	1	1	1
KHSRP	1	1	1	1	1	1	1	1
KHDRBS1	1	0.271	1	1	0	0.592	0	0.46
ZNF638	1	1	1	1	1	1	1	1
HNRNPCL1	1	1	1	1	1	1	1	1
HNRNPH2	1	1	1	1	1	1	1	1
FXR1	1	1	0.914	1	1	1	1	1
SRSF1	1	1	1	1	1	1	1	1
miR-21	1	1	0.749	1	1	0.125	1	1
miR-22	1	1	1	1	1	1	1	1
RBM45	1	1	1	1	1	1	1	1
miR-24	1	1	1	1	1	1	0.254	1
miR-130a	1	1	0.991	1	1	0.178	1	1
miR-130b	1	1	0.991	1	1	0.054	1	1
CPEB2	1	1	1	1	1	1	1	1
DAZAP1	1	0.772	0.592	1	1	0.893	1	1
FMR1	1	1	1	1	1	1	1	1
FUS	1	1	1	1	1	1	0.335	1
miR-106b	1	0	1	1	1	1	0.873	1
miR-96	1	0.192	1	1	1	1	1	1
miR-93	1	0.021	1	1	1	1	0.873	1
HNRNPAB	1	1	1	1	1	1	1	1
let-7e	1	1	1	1	1	1	1	1
miR-374b	1	1	1	1	1	1	1	0.953
miR-374a	1	1	1	1	1	1	1	0.974
miR-18a	1	1	0.749	1	0.345	1	0.16	1
miR-378	1	1	0.914	1	1	1	1	1
miR-361-5p	1	0	1	1	1	0.016	1	1
U2AF2	1	1	1	1	1	1	1	1
miR-183	1	0.772	1	1	1	1	1	1
miR-182	1	1	1	1	1	1	1	1
miR-186	1	1	0.592	1	1	1	1	1
miR-221	1	1	1	1	0.254	1	0.457	1
miR-222	1	1	1	1	0.254	1	0.457	1
RBM5	1	1	1	1	1	1	1	1
RBM8A	1	1	1	1	1	1	1	1
RBM3	1	1	1	1	1	1	0.873	1
RBM4	1	1	0.914	1	1	1	1	1
YBX1	1	0.772	1	1	1	1	1	1
PCBP1	1	1	1	1	1	1	1	1
miR-590-3p	1	1	1	0.909	1	1	1	1
AUF1	1	1	1	1	1	0.92	1	0.222
ESRP2	1	1	1	1	1	1	1	1
PABPC1	1	0.518	1	1	0	1	1	0
PABPN1	1	0.271	1	1	1	1	1	1
CNOT4	1	1	1	1	1	1	1	0.37
RALY	1	1	1	1	1	1	1	1
CPEB4	1	1	1	1	1	1	1	1
miR-16	1	1	1	1	0.123	1	1	1
miR-17	1	0	1	1	1	1	0.945	1
miR-331-3p	1	1	1	1	1	1	1	1
HNRNPC	1	1	1	1	1	1	1	1
HNRNPA2B1	1	1	1	1	1	1	1	1
HNRNPK	1	1	1	1	1	1	1	1
G3BP2	1	1	1	1	1	1	1	1
FXR2	1	1	1	1	1	1	1	1
HNRNPA1	1	1	1	1	1	1	1	1
MBNL1	1	1	1	1	1	1	0	1
miR-10a	1	1	1	1	1	0	1	1
miR-10b	1	1	1	1	1	0	1	1
miR-101	1	1	0.991	1	1	1	1	0.222
miR-107	1	1	1	1	1	1	1	1
miR-9	1	0.049	0.681	1	1	1	1	1
miR-7	1	1	0.074	0.909	1	1	1	1
miR-92a	1	1	1	1	1	1	0.016	1
miR-218	1	1	1	1	1	0.92	1	0.518
miR-99b	1	1	0.749	1	1	1	1	1
miR-99a	1	1	0.749	1	1	1	1	1
miR-192	1	0.507	0.991	1	1	1	1	0.317
miR-191	1	1	1	1	0	1	1	1
miR-19b	1	1	1	1	1	1	1	1
miR-19a	1	1	1	1	1	1	1	1
SART3	1	0.518	1	1	0	1	1	0
PTBP1	1	1	0.914	1	1	1	1	1
RBMS1	1	0.455	0.855	1	1	0.218	0	0.786
miR-148b	1	0.703	1	0.909	1	0.893	0	1
miR-148a	1	0.703	1	0.909	1	0.893	0.016	1
ZCRB1	1	0.947	0.592	1	1	0.185	1	1
ZC3H14	1	1	1	1	1	1	1	1
miR-140-3p	1	1	1	1	1	1	1	1
miR-181a	1	1	0.991	1	1	0	1	1
miR-181c	1	1	0.991	1	1	0	1	1
IGF2BP2	1	1	0.991	1	0	1	1	1
MATR3	1	0.9	0.749	1	1	0.169	0.74	0.518
KHDRBS3	1	0.559	1	1	1	1	0.873	1
miR-125b	1	1	0.681	1	1	1	1	1
CUGBP	1	1	0.914	1	1	1	1	0.825

## Sheet: QKI_decile
QKI_decile	u_200	u_150	u_100	u_50	d_50	d_100	d_150	d_200
miR-20a	1	0.018	1	1	1	1	0.551	1
miR-29a	1	1	1	1	1	0.977	1	1
miR-29c	1	1	1	1	1	0.977	1	1
miR-29b	1	1	1	1	1	0.977	1	1
miR-125a-5p	1	1	0.525	1	1	1	1	1
miR-196a	1	1	0.525	1	1	0.816	1	1
miR-196b	1	1	0.525	1	1	0.875	1	1
let-7i	1	1	1	1	1	1	1	1
ELAVL2	1	0.74	0.525	1	1	0.946	0.682	1
let-7c	1	1	1	1	1	1	1	1
let-7b	1	1	1	1	1	1	1	1
let-7a	1	1	1	1	1	1	1	1
let-7g	1	1	1	1	1	1	1	1
let-7f	1	1	1	1	1	1	1	1
let-7d	1	1	1	1	1	1	1	1
TARDBP	1	1	1	1	1	1	0.953	1
TIA1	1	1	1	1	1	1	1	1
SRSF9	1	1	1	1	1	0.816	1	1
SRSF2	1	1	1	1	1	1	1	1
SRSF7	1	1	1	1	1	1	0.701	1
SNRNP70	1	1	1	1	1	1	1	1
HNRPLL	1	1	1	1	1	1	1	1
SFPQ	1	1	1	1	1	0	1	1
MSI1	1	1	0.895	1	1	1	1	1
IGF2BP3	1	1	0.71	1	0	1	1	1
RBM6	1	1	1	1	1	1	1	1
miR-32	1	0.858	1	1	1	1	0.015	1
HuR	1	1	0.525	1	1	0.977	0.953	1
miR-27b	1	1	1	1	1	0.713	0.027	0.567
miR-27a	1	1	1	1	1	0.684	0	0.567
ANKHD1	1	1	1	1	1	1	1	1
miR-15b	1	1	1	1	0.121	1	1	1
miR-15a	1	1	1	1	0.148	1	1	1
SRSF10	1	1	1	1	1	1	1	1
HNRNPL	1	1	1	1	1	1	1	1
miR-128	1	1	1	1	1	0.764	0.835	0.754
miR-126	0	1	1	1	1	1	1	0.111
miR-25	1	0.586	1	1	1	1	0	1
miR-34a	1	1	1	1	1	1	1	1
miR-301b	1	1	0.818	1	1	0	1	1
miR-301a	1	1	0.934	1	1	0	1	1
miR-23b	1	1	1	0.867	1	1	1	1
miR-33a	0	1	1	0.867	1	0.013	0.238	1
RBM28	1	1	1	1	1	1	1	1
miR-340	1	1	0.247	1	1	1	1	1
QKI	1	0.386	0	0	0	0	0.324	1
PUM2	1	0.335	0.798	1	1	0.025	0	1
miR-424	1	1	1	1	0.074	1	1	1
miR-425	1	1	0.71	1	1	0.764	0.288	0.467
PABPC4	1	0.87	0.564	1	0	1	1	0
miR-421	1	1	1	1	1	1	1	0.567
PCBP2	1	1	1	1	1	1	1	1
SNRPA	1	1	1	1	1	1	1	1
miR-615-3p	1	0.018	1	1	1	1	1	1
miR-26a	1	0	0.713	1	1	0.222	0.086	1
miR-26b	1	0	0.71	1	1	0.249	0.187	1
miR-30c	1	1	1	1	1	1	1	1
miR-30b	1	1	1	1	1	1	1	1
miR-30a	1	1	1	1	1	1	1	1
miR-30e	1	1	1	1	1	1	1	1
miR-30d	1	1	1	1	1	1	1	1
KHSRP	1	1	1	1	1	1	1	1
KHDRBS1	1	0	0.469	1	0	0.816	0	0.467
ZNF638	1	1	1	1	1	1	1	1
HNRNPCL1	1	1	1	1	1	1	1	1
HNRNPH2	1	1	1	1	1	1	1	1
FXR1	1	1	0.713	1	1	0.837	1	1
SRSF1	1	1	1	1	1	1	1	1
miR-21	1	1	0.525	1	1	0.049	1	1
miR-22	1	1	1	1	1	1	1	1
RBM45	1	1	1	1	1	1	1	1
miR-24	1	1	1	1	1	1	0.159	1
miR-130a	1	0.858	0.798	1	1	0.042	1	1
miR-130b	1	0.981	0.798	1	1	0.013	1	1
CPEB2	1	0.729	1	1	1	1	1	1
DAZAP1	1	0.87	0.525	1	1	0.684	0.837	1
FMR1	1	1	1	1	1	1	1	1
FUS	1	1	1	1	1	1	0.226	1
miR-106b	1	0	1	1	1	1	0.515	1
miR-96	1	0.308	1	1	1	1	1	1
miR-93	1	0	1	1	1	1	0.608	1
HNRNPAB	1	1	1	1	1	1	1	1
let-7e	1	1	1	1	1	1	1	1
miR-374b	1	1	1	1	1	1	1	0.567
miR-374a	1	1	1	1	1	1	1	0.567
miR-18a	1	1	0.525	1	0.326	1	0.137	1
miR-378	1	1	0.798	1	1	1	1	1
miR-361-5p	1	0.018	0.853	1	1	0	1	1
U2AF2	1	1	1	1	1	1	0.958	0.673
miR-183	1	0.586	0.853	1	1	1	1	1
miR-182	1	1	1	1	1	1	1	1
miR-186	1	0.915	0.266	1	1	1	1	1
miR-221	1	1	1	1	0.285	1	0.324	1
miR-222	1	1	1	1	0.273	1	0.424	1
RBM5	1	1	1	1	1	1	1	1
RBM8A	1	1	1	1	1	1	1	1
RBM3	1	1	1	1	1	1	0.701	1
RBM4	1	1	1	1	1	1	1	1
YBX1	1	0.981	1	1	1	1	1	1
PCBP1	1	1	1	1	1	1	1	1
miR-590-3p	1	1	1	0.851	1	0.875	1	1
AUF1	1	1	1	1	1	0.816	1	0.169
ESRP2	1	1	1	1	1	1	1	1
PABPC1	1	0.386	1	1	0	1	1	0
PABPN1	1	0.229	0.959	1	1	1	1	1
CNOT4	1	1	1	1	1	1	1	0.185
RALY	1	1	1	1	1	1	1	1
CPEB4	1	1	1	1	1	1	1	1
miR-16	1	1	1	1	0.074	1	1	1
miR-17	1	0.033	1	1	1	1	0.608	1
miR-331-3p	1	1	1	1	1	1	1	1
HNRNPC	1	1	1	1	1	1	1	1
HNRNPA2B1	1	1	1	1	1	1	1	1
HNRNPK	1	1	1	1	1	1	1	1
G3BP2	1	1	1	1	1	1	1	1
FXR2	1	1	1	1	1	1	1	1
HNRNPA1	1	1	1	1	1	1	1	1
MBNL1	1	1	1	1	1	1	0	1
miR-10a	1	1	1	1	1	0	1	1
miR-10b	1	1	1	1	1	0	1	1
miR-101	1	1	0.766	1	1	0.918	1	0.169
miR-107	1	1	1	1	1	1	1	1
miR-9	1	0.074	0.525	1	1	1	1	1
miR-7	1	1	0.148	0.867	1	1	1	1
miR-92a	1	0.586	1	1	1	1	0	1
miR-218	1	1	1	1	1	0.816	1	0.266
miR-99b	1	1	0.525	1	1	1	1	1
miR-99a	1	1	0.525	1	1	1	1	1
miR-192	1	0.397	0.798	1	1	1	1	0.169
miR-191	1	1	1	1	0	1	1	1
miR-19b	1	1	1	1	1	1	1	1
miR-19a	1	1	1	1	1	1	1	1
SART3	1	0.386	1	1	0	1	1	0
PTBP1	1	1	0.686	1	1	1	1	1
RBMS1	1	0.317	0.525	1	1	0.065	0	0.467
miR-148b	1	0.586	1	0.851	1	0.803	0	1
miR-148a	1	0.586	1	0.851	1	0.764	0.015	1
ZCRB1	1	0.586	0.266	1	1	0.174	1	1
ZC3H14	1	1	0.798	1	1	1	1	1
miR-140-3p	1	1	1	1	1	1	1	1
miR-181a	1	1	0.784	1	1	0	1	1
miR-181c	1	1	0.756	1	1	0	1	1
IGF2BP2	1	1	0.798	1	0	1	1	1
MATR3	1	0.777	0.525	1	1	0.034	0.551	0.266
KHDRBS3	1	0.317	0.895	1	1	1	0.958	1
miR-125b	1	1	0.525	1	1	1	1	1
CUGBP	1	1	0.798	1	1	1	1	0.592

## Sheet: QKI_AUcontent
QKI_AUcontent	u_200	u_150	u_100	u_50	d_50	d_100	d_150	d_200
miR-20a	1	0	1	1	1	1	1	1
miR-29a	1	1	1	1	1	0.869	1	1
miR-29c	1	1	1	1	1	0.869	1	1
miR-29b	1	1	1	1	1	0.869	1	1
miR-125a-5p	1	1	0.419	1	1	1	1	1
miR-196a	1	1	0.453	1	1	0.96	1	1
miR-196b	1	1	0.433	1	1	0.96	1	1
let-7i	1	1	1	1	1	1	1	1
ELAVL2	0.911	0.403	0.173	1	1	1	1	1
let-7c	1	1	1	1	1	1	1	1
let-7b	1	1	1	1	1	1	1	1
let-7a	1	1	1	1	1	1	1	1
let-7g	1	1	1	1	1	1	1	1
let-7f	1	1	1	1	1	1	1	1
let-7d	1	1	1	1	1	1	1	1
TARDBP	0.911	1	1	1	1	1	1	1
TIA1	1	1	1	1	1	1	1	1
SRSF9	1	1	1	1	1	0.187	1	1
SRSF2	1	1	1	1	1	1	1	1
SRSF7	1	1	1	1	1	1	1	1
SNRNP70	1	1	1	1	1	1	1	1
HNRPLL	1	1	1	1	1	1	1	1
SFPQ	1	1	1	1	1	0	1	1
MSI1	0.345	1	0.921	1	1	1	1	1
IGF2BP3	1	1	0.545	1	0	1	1	1
RBM6	1	1	1	1	1	1	1	1
miR-32	1	1	1	1	1	1	0.033	1
HuR	0.911	0.458	0.203	1	1	1	1	1
miR-27b	1	1	1	1	1	0.869	0.037	0.98
miR-27a	1	1	1	1	1	0.869	0.037	0.98
ANKHD1	1	1	1	1	1	1	1	1
miR-15b	1	1	1	1	0	1	1	1
miR-15a	1	1	1	1	0	1	1	1
SRSF10	1	1	1	1	1	1	1	1
HNRNPL	1	1	1	1	1	1	1	1
miR-128	1	1	1	1	1	0.869	1	1
miR-126	0	1	1	1	1	1	1	0.185
miR-25	1	0.936	1	1	1	1	0.033	1
miR-34a	1	1	1	1	1	1	1	1
miR-301b	1	1	0.959	1	1	0.015	1	1
miR-301a	1	1	1	1	1	0.015	1	1
miR-23b	1	1	1	0.789	1	1	1	1
miR-33a	0.222	1	1	0.795	1	0.054	0.296	1
RBM28	1	1	1	1	1	1	1	1
miR-340	1	1	0.173	1	1	1	1	1
QKI	1	0.549	0	0	0	0	0.566	1
PUM2	1	0.549	0.776	1	1	0.148	0	1
miR-424	1	1	1	1	0	1	1	1
miR-425	0.93	1	0.75	1	1	0.869	0.296	0.565
PABPC4	1	0.405	0.19	0.444	0	1	1	0
miR-421	1	1	1	1	1	1	1	0.98
PCBP2	1	1	1	1	1	1	1	1
SNRPA	1	1	1	1	1	1	1	1
miR-615-3p	1	0	1	1	1	1	1	1
miR-26a	1	0	0.725	1	1	0.327	0.296	1
miR-26b	1	0	0.703	1	1	0.488	0.296	1
miR-30c	1	1	1	1	1	1	1	1
miR-30b	1	1	1	1	1	1	1	1
miR-30a	1	1	1	1	1	1	1	1
miR-30e	1	1	1	1	1	1	1	1
miR-30d	1	1	1	1	1	1	1	1
KHSRP	1	1	1	1	1	1	1	1
KHDRBS1	1	0	0.362	1	0.012	1	0.021	1
ZNF638	1	1	1	1	1	1	1	1
HNRNPCL1	1	0.597	0.923	1	1	1	1	1
HNRNPH2	1	1	1	1	1	0.869	0.296	1
FXR1	1	1	0.685	1	1	1	1	1
SRSF1	1	1	1	1	1	1	1	1
miR-21	1	1	0.518	1	1	0.18	1	1
miR-22	1	1	1	1	1	1	1	1
RBM45	1	1	1	1	1	1	1	1
miR-24	1	1	1	1	1	1	0.19	1
miR-130a	0.911	0.936	0.91	1	1	0.086	1	1
miR-130b	1	1	0.91	1	1	0.015	1	1
CPEB2	1	0.389	0.963	1	1	1	1	1
DAZAP1	0.911	0.812	0.419	1	1	0.869	1	1
FMR1	1	1	1	1	1	1	1	1
FUS	1	1	1	1	1	1	0.037	1
miR-106b	1	0	1	1	1	1	1	1
miR-96	1	0.316	1	1	1	1	1	1
miR-93	1	0.033	1	1	1	1	1	1
HNRNPAB	1	1	1	1	1	1	1	1
let-7e	1	1	1	1	1	1	1	1
miR-374b	1	1	1	1	1	1	1	1
miR-374a	1	1	1	1	1	1	1	1
miR-18a	1	1	0.518	1	0.326	1	0.08	1
miR-378	1	1	0.776	1	1	1	1	1
miR-361-5p	0.911	0.018	0.919	1	1	0	1	1
U2AF2	1	1	1	1	1	1	1	1
miR-183	1	0.687	0.945	1	1	1	1	1
miR-182	1	1	1	1	1	1	1	1
miR-186	1	1	0.173	1	1	1	1	1
miR-221	1	1	1	1	0.171	1	0.41	1
miR-222	1	1	1	1	0.233	1	0.409	1
RBM5	1	1	1	1	1	1	1	1
RBM8A	1	1	1	1	1	1	1	1
RBM3	1	1	1	1	1	1	1	1
RBM4	1	1	0.453	1	1	1	1	1
YBX1	1	1	1	1	1	1	1	1
PCBP1	1	1	1	1	1	1	1	1
miR-590-3p	1	1	1	0.444	1	0.96	1	1
AUF1	1	1	0.959	1	1	1	1	0.378
ESRP2	1	1	1	1	1	1	1	1
PABPC1	1	0.171	1	1	0	1	1	0
PABPN1	1	0.16	0.921	1	1	1	1	1
CNOT4	1	1	1	1	1	1	1	0.296
RALY	1	1	1	1	1	1	1	1
CPEB4	1	1	0.841	1	1	1	1	1
miR-16	1	1	1	1	0	1	1	1
miR-17	1	0	1	1	1	1	1	1
miR-331-3p	1	1	1	1	1	1	1	1
HNRNPC	1	0.765	0.959	1	1	1	1	1
HNRNPA2B1	1	1	1	1	1	1	1	1
HNRNPK	1	1	1	1	1	1	1	1
G3BP2	1	1	1	1	1	1	1	1
FXR2	1	1	1	1	1	1	1	1
HNRNPA1	1	1	1	1	1	1	1	1
MBNL1	1	1	1	1	1	1	0	1
miR-10a	0.911	1	1	1	1	0	1	1
miR-10b	0.911	1	1	1	1	0	1	1
miR-101	1	1	0.776	1	1	0.97	1	0.222
miR-107	1	1	1	1	1	1	1	1
miR-9	1	0.074	0.46	1	1	1	1	1
miR-7	1	1	0.148	0.795	1	1	1	1
miR-92a	1	0.856	1	1	1	1	0	1
miR-218	1	1	1	1	1	0.96	1	0.562
miR-99b	1	1	0.474	1	1	1	1	1
miR-99a	1	1	0.524	1	1	1	1	1
miR-192	1	0.458	0.892	1	1	1	1	0.222
miR-191	1	1	1	1	0	1	1	1
miR-19b	1	1	1	1	1	1	1	1
miR-19a	1	1	1	1	1	1	1	1
SART3	1	0.16	1	1	0	1	1	0
PTBP1	1	1	0.474	1	1	1	1	1
RBMS1	0.911	0.233	0.421	1	1	0.213	0	0.765
miR-148b	1	0.597	1	0.444	1	0.794	0.021	1
miR-148a	1	0.597	1	0.503	1	0.794	0.021	1
ZCRB1	0.911	0.478	0.173	1	1	0.327	1	1
ZC3H14	1	1	0.453	1	1	1	1	1
miR-140-3p	1	1	1	1	1	1	1	1
miR-181a	1	1	0.776	1	1	0	1	1
miR-181c	1	1	0.776	1	1	0	1	1
IGF2BP2	1	1	0.575	1	0	1	1	1
MATR3	1	0.765	0.524	1	1	0.235	0.937	0.296
KHDRBS3	1	0.403	0.916	1	1	1	1	1
miR-125b	1	1	0.419	1	1	1	1	1
CUGBP	1	1	0.776	1	1	1	1	0.98

## Sheet: PUM2_normal
PUM2_normal	u_200	u_150	u_100	u_50	d_50	d_100	d_150	d_200
miR-20a	0	0	0	0	0	0	0.243	0.625
miR-29a	0.507	0.347	0.526	0.668	1	0.354	1	1
miR-29c	0.475	0.335	0.31	0.624	1	0.455	1	1
miR-29b	0.506	0.369	0.489	0.668	1	0.436	1	1
miR-125a-5p	0.141	1	0.576	1	1	1	1	1
miR-196a	0.011	0	0	1	0.729	0.74	0.398	1
miR-196b	0.018	0	0	1	0.711	0.74	0.342	1
let-7i	0.059	1	0.526	1	1	0.826	1	1
ELAVL2	0	0	0	0	0	0	0	0
let-7c	0.059	1	0.466	1	1	0.791	1	1
let-7b	0.026	1	0.096	0.668	0.571	0.265	1	1
let-7a	0.022	1	0.102	0.689	0.571	0.245	1	1
let-7g	0.028	1	0.143	1	0.776	0.354	1	1
let-7f	0.059	1	0.573	1	1	0.826	1	1
let-7d	0.049	1	0.466	1	1	0.791	1	1
TARDBP	0.641	0.023	0.971	1	1	1	1	1
TIA1	0	0	0	0	0	0	0	0
SRSF9	1	1	1	1	1	1	1	1
SRSF2	1	1	1	1	1	1	1	1
SRSF7	0.834	1	0.85	1	1	1	1	1
SNRNP70	0.967	0.701	0.322	1	1	1	1	1
HNRPLL	0.075	0.974	0.08	0.923	0	1	1	1
SFPQ	1	0.02	0.773	1	1	0.451	1	1
MSI1	0.006	0	0.079	1	1	0.795	0.237	1
IGF2BP3	0	0.057	0	1	0	0.014	1	1
RBM6	0.724	1	1	1	1	1	1	1
miR-32	0	0	0	0	0	0	0	0
HuR	0	0	0	0	0	0	0	0
miR-27b	0	0	0	0	0.003	0	1	0.264
miR-27a	0	0	0	0	0	0	1	0.265
ANKHD1	1	0.416	1	1	1	1	1	1
miR-15b	0.572	0.052	0.071	1	1	0.455	1	1
miR-15a	0.605	0.051	0.068	1	1	0.458	1	1
SRSF10	1	0.984	1	1	1	1	1	1
HNRNPL	0.048	0.12	0.021	1	0.042	1	1	1
miR-128	0.006	0	0	0.03	0.057	0	1	1
miR-126	0.084	0.299	0.093	0.83	0.371	1	0.173	0.941
miR-25	0	0	0	0	0	0	0	0
miR-34a	0.05	1	0	1	1	1	1	1
miR-301b	0.003	0	0	0	0.008	0	0.47	0.195
miR-301a	0.003	0	0	0	0.013	0	0.6	0.234
miR-23b	0	0	0	0	0	0	0.312	0.358
miR-33a	0	0	0	0	0	0.005	0.119	0.14
RBM28	0.687	1	1	1	1	1	1	1
miR-340	0.016	0	0	0	0	0	0	0
QKI	0.485	0	0.008	1	1	0.75	0.54	1
PUM2	0	0	0	0	0	0	0	0
miR-424	0.572	0.044	0.072	1	1	0.455	1	1
miR-425	1	0.004	0.004	0	0	0	0	0.602
PABPC4	0	0	0	0.758	0	0.002	0	1
miR-421	0.391	0	0	0	0	0	0	0.178
PCBP2	1	1	1	1	1	1	1	1
SNRPA	0.006	0.672	0.611	1	1	1	1	1
miR-615-3p	0.098	1	1	1	1	1	1	0.178
miR-26a	0	0	0	0	0	0	0.126	0.189
miR-26b	0	0	0	0	0	0	0.119	0.195
miR-30c	0	0	0	0	0.006	0	0.047	1
miR-30b	0	0	0	0	0.017	0	0.057	1
miR-30a	0	0	0	0	0.006	0	0.083	1
miR-30e	0	0	0	0	0.011	0	0.105	1
miR-30d	0	0	0	0	0.013	0	0.047	1
KHSRP	1	1	0.733	1	1	1	1	1
KHDRBS1	0.139	0	0	0	0	0	0	0
ZNF638	0.761	1	0.526	0.831	1	0.528	0.398	1
HNRNPCL1	0	0	0	0	0	0	0	0
HNRNPH2	1	1	1	1	1	1	1	1
FXR1	0.349	0.757	0.047	1	0.911	0.075	1	0.374
SRSF1	1	1	1	1	1	1	1	1
miR-21	0	0.004	0	0	0.017	0	0.004	0.821
miR-22	0.058	0	0.128	1	1	1	0.303	1
RBM45	1	1	1	1	1	1	1	1
miR-24	0.031	0.002	1	0.009	1	0.826	1	1
miR-130a	0.006	0	0	0	0	0	0.51	0.191
miR-130b	0	0	0	0	0.015	0	0.228	0.178
CPEB2	0	0	0	0	0	0	0	0.005
DAZAP1	0.076	0.343	0.235	1	1	0.455	0.016	1
FMR1	1	1	1	1	1	1	1	1
FUS	1	1	1	1	1	1	1	1
miR-106b	0	0	0	0	0	0	0.208	0.659
miR-96	0.264	0	0.349	0	0.996	0	0.105	1
miR-93	0	0	0	0	0	0	0.178	0.605
HNRNPAB	1	0.066	0.202	0.946	1	1	1	0.305
let-7e	0.05	1	0.42	1	1	0.783	1	1
miR-374b	0	0.039	0	0	0	0	0	0.005
miR-374a	0	0.066	0	0	0	0	0.004	0.016
miR-18a	0	0	0	0.873	0.053	0.438	0.746	0
miR-378	0.977	0.012	0.002	0.232	1	0.791	0.398	1
miR-361-5p	0.04	0.002	0.522	0	0	0	0.989	0
U2AF2	0.03	0	0	0.285	0	0	0	0.123
miR-183	0.122	0.002	0.012	0.002	0	0.002	0	0.025
miR-182	0.064	0	0.008	0	0.571	0	0.12	1
miR-186	0.2	0.028	0	0	0	0	0	0
miR-221	0.024	0.076	0	0	0	0	0.008	0
miR-222	0.022	0.048	0	0	0	0	0.008	0
RBM5	1	1	1	1	1	1	1	1
RBM8A	1	1	1	1	1	1	1	1
RBM3	0.414	0.022	0.071	1	1	0.648	1	1
RBM4	1	1	1	1	1	1	1	1
YBX1	1	0.857	1	1	1	1	1	1
PCBP1	1	1	1	1	1	1	1	1
miR-590-3p	0.977	0	0	0	0	0	0	0
AUF1	0.008	0.171	0	0	0	0	0	0.025
ESRP2	1	1	1	1	1	1	1	1
PABPC1	0	0	0	1	0.225	0.341	0.098	1
PABPN1	0	0	0	1	1	1	1	1
CNOT4	1	1	1	1	1	1	1	1
RALY	0	0	0	0	0	0	0	0
CPEB4	0	0	0	0	0	0	0	0
miR-16	0.572	0.056	0.075	1	1	0.455	1	1
miR-17	0	0	0	0	0	0	0.214	0.821
miR-331-3p	1	1	1	1	1	1	1	1
HNRNPC	0	0	0	0	0	0	0	0
HNRNPA2B1	1	1	1	1	1	1	1	1
HNRNPK	1	1	1	1	1	1	1	1
G3BP2	1	1	1	1	1	1	1	1
FXR2	1	1	1	1	1	1	1	1
HNRNPA1	1	1	1	1	1	1	1	1
MBNL1	1	1	1	1	1	1	1	1
miR-10a	0.969	0	0.773	0	0.011	1	0.855	0.122
miR-10b	0.942	0	0.745	0	0.003	1	0.867	0.079
miR-101	0	0	0	0	0	0	0	0
miR-107	1	0	0	1	0.225	0	1	1
miR-9	0.392	0.235	0.404	1	1	0.895	0.493	1
miR-7	0.126	0	0.142	0.689	0.951	0.048	1	1
miR-92a	0	0.002	0	0	0	0	0	0
miR-218	0	0.023	0	0	0.611	0.254	0.208	0.079
miR-99b	0.57	0	0	0.063	0.128	1	0.074	0.551
miR-99a	0.572	0	0	0.055	0.15	0.997	0.098	0.545
miR-192	0.022	0	0.023	0.689	0.135	0.063	0.099	0.545
miR-191	0.701	0.179	0.006	1	0.582	0.35	0.119	1
miR-19b	0	0	0	0	0	0	0.665	0.563
miR-19a	0	0	0	0	0	0	0.708	0.563
SART3	0	0	0	1	0.234	0.278	0.098	1
PTBP1	0.266	0	0	0.002	0.017	0	0	1
RBMS1	0	0	0	0	0	0	0	0
miR-148b	0.368	0	0	0	0.692	0.732	1	1
miR-148a	0.391	0	0	0	0.663	0.701	1	1
ZCRB1	0.24	0.188	0.071	0	0.063	0	0	0.195
ZC3H14	0	0	0	0	0	0	0	0
miR-140-3p	1	1	1	1	1	1	1	1
miR-181a	0.028	0	0	0	0	0	0	0
miR-181c	0.021	0	0	0	0	0	0	0
IGF2BP2	0	0.081	0	1	0	0.039	1	1
MATR3	0	0.343	0	1	1	0.081	0.105	0.941
KHDRBS3	1	0.974	1	1	0.024	0.002	1	0.081
miR-125b	0.139	1	0.576	1	1	1	1	1
CUGBP	0.668	0.83	0.955	1	1	0.826	1	0.265

## Sheet: PUM2_decile
PUM2_decile	u_200	u_150	u_100	u_50	d_50	d_100	d_150	d_200
miR-20a	0	0	0	0	0	0	0.018	0.078
miR-29a	0.707	0.416	0.585	0.652	1	0.171	0.71	1
miR-29c	0.668	0.463	0.371	0.613	1	0.223	0.71	1
miR-29b	0.636	0.463	0.555	0.596	1	0.269	0.711	1
miR-125a-5p	0.355	1	0.678	1	1	1	1	1
miR-196a	0.017	0	0	1	0.588	0.49	0.154	0.862
miR-196b	0.013	0	0	1	0.579	0.493	0.16	0.873
let-7i	0.129	1	0.532	1	0.835	0.489	1	1
ELAVL2	0	0	0	0	0	0	0	0
let-7c	0.085	1	0.499	1	1	0.493	1	1
let-7b	0.045	1	0.109	0.588	0.371	0.076	0.851	0.629
let-7a	0.034	1	0.109	0.547	0.376	0.064	0.869	0.641
let-7g	0.046	1	0.155	1	0.627	0.15	0.599	0.974
let-7f	0.114	1	0.585	1	0.898	0.582	1	1
let-7d	0.088	1	0.52	1	1	0.468	1	1
TARDBP	0.73	0.033	0.953	1	1	0.955	0.448	1
TIA1	0	0	0	0	0	0	0	0
SRSF9	1	1	1	1	1	1	1	1
SRSF2	1	1	1	1	1	1	1	1
SRSF7	0.957	1	0.953	1	1	1	1	1
SNRNP70	1	0.884	0.271	1	1	1	1	1
HNRPLL	0.375	1	0.107	0.783	0	0.937	1	1
SFPQ	1	0.046	0.923	1	1	0.13	0.914	1
MSI1	0.043	0	0.037	1	0.839	0.136	0	0.093
IGF2BP3	0	0.058	0	1	0	0.002	0.354	0.21
RBM6	1	1	1	1	1	1	1	1
miR-32	0	0	0	0	0	0	0	0
HuR	0	0	0	0	0	0	0	0
miR-27b	0	0	0	0	0.003	0	0.707	0.059
miR-27a	0	0	0.004	0	0	0	0.707	0.025
ANKHD1	1	0.67	1	1	1	1	1	1
miR-15b	0.773	0.08	0.069	1	0.91	0.164	0.667	0.329
miR-15a	0.794	0.075	0.069	1	0.87	0.163	0.686	0.368
SRSF10	1	1	1	1	1	1	1	1
HNRNPL	0.355	0.318	0.01	1	0.005	0.753	1	1
miR-128	0.011	0	0	0.074	0.082	0	0.642	1
miR-126	0.109	0.263	0.122	0.894	0.422	1	0.08	0.629
miR-25	0	0	0	0	0	0	0	0
miR-34a	0.099	1	0	1	1	1	1	1
miR-301b	0.005	0	0	0	0.003	0	0.087	0.008
miR-301a	0	0	0	0	0.003	0	0.133	0.015
miR-23b	0	0	0	0	0	0	0.142	0.078
miR-33a	0	0	0	0	0	0.004	0.069	0.027
RBM28	1	1	1	1	1	1	1	1
miR-340	0	0	0	0	0	0	0	0
QKI	0.533	0	0.004	1	0.946	0.331	0.079	1
PUM2	0	0	0	0	0	0	0	0
miR-424	0.773	0.08	0.111	1	0.977	0.146	0.686	0.323
miR-425	1	0	0	0.002	0	0	0	0.332
PABPC4	0	0	0	0.951	0	0	0	0.278
miR-421	0.23	0	0	0	0	0	0	0.047
PCBP2	1	1	1	1	1	1	1	1
SNRPA	0.058	1	0.799	1	1	1	1	1
miR-615-3p	0.163	1	1	1	1	1	1	0.117
miR-26a	0	0	0	0	0	0	0.012	0.004
miR-26b	0	0	0	0	0	0	0.015	0.004
miR-30c	0	0	0	0	0.01	0	0	0.58
miR-30b	0	0	0	0	0.012	0	0.003	0.418
miR-30a	0	0	0	0	0.019	0	0	0.502
miR-30e	0	0	0	0	0.005	0	0.006	0.524
miR-30d	0	0	0	0	0.005	0	0.003	0.524
KHSRP	1	1	1	1	0.877	1	1	1
KHDRBS1	0	0	0	0	0	0	0	0
ZNF638	0.939	1	0.624	0.934	1	0.217	0.068	0.489
HNRNPCL1	0	0	0	0	0	0	0	0
HNRNPH2	1	1	1	1	1	1	1	1
FXR1	0.335	0.708	0.037	0.951	0.714	0.017	0.479	0.055
SRSF1	1	1	1	1	1	1	1	1
miR-21	0	0	0	0	0.019	0	0	0.266
miR-22	0.111	0.006	0.167	1	1	1	0.098	0.514
RBM45	1	1	1	1	1	1	1	1
miR-24	0.082	0.004	1	0.033	1	0.585	1	1
miR-130a	0.003	0	0	0	0	0	0.07	0.008
miR-130b	0	0	0	0	0	0	0.03	0
CPEB2	0	0	0	0	0	0	0	0
DAZAP1	0.315	0.502	0.224	1	0.581	0.023	0	0.12
FMR1	1	1	1	1	1	1	1	1
FUS	1	1	1	1	1	1	1	1
miR-106b	0	0	0	0	0	0	0.025	0.078
miR-96	0.329	0	0.371	0	0.87	0	0.006	0.974
miR-93	0	0	0	0	0	0	0.02	0.059
HNRNPAB	1	0.065	0.178	0.925	1	1	1	0.21
let-7e	0.109	1	0.471	1	1	0.49	1	1
miR-374b	0	0.027	0	0	0	0	0	0
miR-374a	0	0.059	0	0	0	0	0	0
miR-18a	0.003	0	0	0.918	0.05	0.196	0.381	0
miR-378	1	0.022	0	0.218	1	0.651	0.201	1
miR-361-5p	0.055	0	0.497	0	0	0	0.548	0
U2AF2	0.061	0	0	0.146	0	0	0	0
miR-183	0.102	0	0.01	0	0	0	0	0.008
miR-182	0.061	0	0.004	0	0.426	0	0.009	0.524
miR-186	0.082	0.002	0	0	0	0	0	0
miR-221	0.013	0.046	0	0	0	0	0	0
miR-222	0.015	0.034	0	0	0	0	0	0
RBM5	1	1	1	1	1	1	1	1
RBM8A	1	1	1	1	1	1	1	1
RBM3	0.457	0.02	0.049	1	1	0.269	0.828	1
RBM4	1	1	1	1	1	1	1	1
YBX1	1	1	1	1	1	1	1	1
PCBP1	1	1	1	1	1	1	1	1
miR-590-3p	0.366	0	0	0	0	0	0	0
AUF1	0.003	0.138	0	0	0	0	0	0
ESRP2	1	1	1	1	1	1	1	1
PABPC1	0	0	0	1	0.023	0.002	0	0.514
PABPN1	0	0	0	1	1	0.258	0.091	1
CNOT4	1	1	1	1	1	1	1	1
RALY	0	0	0	0	0	0	0	0
CPEB4	0	0	0	0	0	0	0	0
miR-16	0.757	0.098	0.104	1	0.929	0.136	0.667	0.321
miR-17	0	0	0	0	0	0	0.023	0.079
miR-331-3p	1	1	1	1	1	1	1	1
HNRNPC	0	0	0	0	0	0	0	0
HNRNPA2B1	1	1	1	1	1	1	1	1
HNRNPK	1	1	1	1	1	1	1	1
G3BP2	1	1	1	1	1	1	1	1
FXR2	1	1	1	1	1	1	1	1
HNRNPA1	1	1	1	1	1	1	1	1
MBNL1	1	1	1	1	1	1	1	1
miR-10a	0.999	0	0.795	0	0.01	1	0.667	0.039
miR-10b	0.957	0	0.744	0.002	0.012	1	0.664	0.027
miR-101	0	0	0	0	0	0	0	0.004
miR-107	1	0	0	1	0.178	0	0.81	0.78
miR-9	0.52	0.288	0.343	1	1	0.422	0.07	0.629
miR-7	0.19	0.004	0.177	0.787	0.876	0.015	0.823	0.489
miR-92a	0	0	0	0	0	0	0	0
miR-218	0	0.037	0	0	0.444	0.075	0.032	0
miR-99b	0.625	0	0	0.056	0.157	0.967	0.073	0.405
miR-99a	0.636	0	0	0.064	0.2	0.998	0.07	0.369
miR-192	0.008	0	0.019	0.616	0.083	0.021	0.032	0.237
miR-191	0.729	0.219	0.008	1	0.627	0.294	0.073	1
miR-19b	0	0	0	0	0	0	0.16	0.036
miR-19a	0	0	0	0	0	0	0.16	0.027
SART3	0	0	0	1	0.052	0.002	0	0.503
PTBP1	0.607	0	0	0	0	0	0	0
RBMS1	0	0	0	0	0	0	0	0
miR-148b	0.332	0	0	0	0.536	0.404	0.604	1
miR-148a	0.355	0	0	0	0.536	0.404	0.599	1
ZCRB1	0.141	0.113	0.051	0	0.028	0	0	0.025
ZC3H14	0	0	0	0	0	0	0	0
miR-140-3p	1	1	1	1	1	1	1	1
miR-181a	0.003	0	0	0	0	0	0	0
miR-181c	0	0	0	0	0	0	0	0
IGF2BP2	0	0.093	0.002	1	0	0	0.182	0.418
MATR3	0	0.421	0	1	1	0.009	0	0.064
KHDRBS3	1	0.939	1	1	0.204	0.002	1	0.078
miR-125b	0.379	1	0.696	1	1	1	1	1
CUGBP	0.757	0.957	0.966	1	1	0.727	1	0.178

## Sheet: PUM2_AUcontent
PUM2_AUcontent	u_200	u_150	u_100	u_50	d_50	d_100	d_150	d_200
miR-20a	0	0	0	0	0	0	0.231	0.743
miR-29a	0.219	0.16	0.175	0.011	0.132	0.007	0.239	1
miR-29c	0.174	0.139	0.104	0.006	0.197	0.022	0.24	1
miR-29b	0.164	0.166	0.18	0.009	0.221	0.011	0.225	1
miR-125a-5p	0.098	1	0.44	1	1	1	1	1
miR-196a	0.008	0.002	0	1	0.489	0.592	0.24	1
miR-196b	0.018	0	0	1	0.489	0.592	0.24	1
let-7i	0.128	1	0.648	1	0.638	0.539	1	1
ELAVL2	0	0	0	0	0	0	0	1
let-7c	0.127	1	0.591	1	1	0.592	1	1
let-7b	0.027	1	0.167	0.543	0.197	0.136	1	1
let-7a	0.057	1	0.17	0.488	0.211	0.124	1	1
let-7g	0.055	1	0.21	0.949	0.438	0.202	0.772	1
let-7f	0.117	1	0.677	1	0.714	0.612	1	1
let-7d	0.112	1	0.617	1	1	0.592	1	1
TARDBP	1	0.166	1	1	1	1	1	1
TIA1	0.406	0	0	1	1	0	0.068	1
SRSF9	1	1	1	1	1	1	1	1
SRSF2	1	1	1	1	1	1	1	1
SRSF7	0.883	1	0.891	1	1	1	1	1
SNRNP70	1	1	0.69	1	1	1	1	1
HNRPLL	0.112	1	0.225	0.385	0	0.998	1	1
SFPQ	0.68	0.008	0.319	0.011	0.027	0	0.115	0.179
MSI1	0.075	0	0.283	1	1	0.634	0.115	0.867
IGF2BP3	0.248	0.742	0.107	1	0.025	0.36	1	1
RBM6	0.929	1	1	1	1	1	1	1
miR-32	0	0.002	0	0	0	0	0	0
HuR	0.203	0	0	0.697	0.249	0	0	1
miR-27b	0	0	0.004	0	0	0	0.778	0.084
miR-27a	0	0	0.004	0	0	0	0.772	0.118
ANKHD1	1	0.848	1	1	1	1	1	1
miR-15b	0.141	0.01	0	0.162	0.027	0	0.22	0.11
miR-15a	0.142	0	0.002	0.124	0.025	0.002	0.225	0.085
SRSF10	1	1	1	1	1	1	1	1
HNRNPL	0.268	0.654	0.117	1	0.003	1	1	1
miR-128	0.008	0	0.002	0.022	0.01	0	0.656	1
miR-126	0.112	0.338	0.121	0.858	0.31	1	0.116	0.883
miR-25	0	0.006	0	0	0	0	0	0
miR-34a	0.055	1	0	1	1	0.917	1	1
miR-301b	0	0	0	0	0	0	0.191	0.063
miR-301a	0.011	0	0	0	0	0	0.24	0.085
miR-23b	0	0	0	0	0	0	0.29	0.438
miR-33a	0.008	0	0	0	0	0.007	0.081	0.118
RBM28	0.867	1	1	1	1	1	1	1
miR-340	0.281	0	0	0	0	0	0	0
QKI	0.583	0	0.026	1	0.807	0.337	0.216	1
PUM2	0	0	0	0	0	0	0	0
miR-424	0.162	0.006	0	0.139	0.028	0.002	0.225	0.085
miR-425	1	0.002	0.002	0	0	0	0	0.487
PABPC4	0.8	0.026	0.429	1	1	1	1	1
miR-421	0.429	0	0	0	0	0	0	0.19
PCBP2	1	1	1	1	1	1	1	1
SNRPA	0.039	1	0.966	0.948	1	1	1	1
miR-615-3p	0.112	1	1	1	1	1	1	0.118
miR-26a	0	0	0	0	0	0	0.104	0.123
miR-26b	0	0	0	0	0	0	0.087	0.169
miR-30c	0	0	0	0	0.095	0	0.084	1
miR-30b	0	0	0	0	0.099	0	0.115	1
miR-30a	0	0	0	0	0.093	0	0.091	1
miR-30e	0	0	0	0	0.09	0	0.083	1
miR-30d	0	0	0	0	0.089	0	0.103	1
KHSRP	1	1	0.586	1	1	1	1	1
KHDRBS1	1	0.008	0.014	1	0	0	0	1
ZNF638	0.877	1	0.704	0.451	1	0.124	0.083	0.428
HNRNPCL1	0.281	0	0	1	0.489	0	0.005	1
HNRNPH2	1	1	1	1	1	1	1	1
FXR1	0.645	1	0.148	1	1	0.162	1	0.707
SRSF1	1	1	1	1	1	1	1	1
miR-21	0	0.002	0	0	0.013	0	0.005	0.717
miR-22	0.004	0	0.035	1	0.371	0.601	0.046	0.427
RBM45	1	1	1	1	1	1	1	1
miR-24	0.03	0.002	1	0.003	1	0.485	1	1
miR-130a	0.004	0	0	0	0	0	0.181	0.067
miR-130b	0.008	0	0	0	0	0	0.086	0.037
CPEB2	0.246	0.002	0	0.948	0.132	0	0	1
DAZAP1	0.162	0.72	0.564	1	0.748	0.165	0	0.504
FMR1	1	1	1	1	1	1	1	1
FUS	1	1	1	1	1	1	1	1
miR-106b	0	0	0	0	0	0	0.216	0.774
miR-96	0.284	0	0.424	0	0.555	0	0.08	1
miR-93	0.004	0	0	0	0	0	0.164	0.743
HNRNPAB	1	0.052	0.204	0.982	1	1	1	0.408
let-7e	0.112	1	0.564	1	1	0.58	1	1
miR-374b	0	0.104	0	0	0	0	0.016	0.118
miR-374a	0	0.163	0	0	0	0	0.03	0.118
miR-18a	0	0	0	0.846	0.028	0.28	0.499	0
miR-378	0.93	0.012	0	0.051	1	0.513	0.215	1
miR-361-5p	0.112	0	0.564	0	0	0	0.847	0
U2AF2	1	0.037	0.009	1	1	0.03	0.366	1
miR-183	0.128	0.002	0.013	0	0	0	0	0.009
miR-182	0.088	0.002	0.02	0	0.166	0	0.026	0.934
miR-186	0.425	0.072	0	0	0	0	0	0
miR-221	0.047	0.061	0	0	0	0	0.005	0
miR-222	0.027	0.05	0	0	0	0	0.005	0
RBM5	1	1	1	1	1	1	1	1
RBM8A	1	1	1	1	1	1	1	1
RBM3	0.363	0.042	0.094	1	0.695	0.216	0.84	1
RBM4	1	1	1	1	1	1	1	1
YBX1	1	1	1	1	1	1	1	1
PCBP1	1	1	1	1	1	1	1	1
miR-590-3p	1	0	0	0.064	0	0	0	0.009
AUF1	0.219	0.545	0.004	0.058	0	0	0.059	0.919
ESRP2	1	1	1	1	1	1	1	1
PABPC1	0	0	0.105	1	1	1	1	1
PABPN1	0.128	0.05	0.305	1	1	1	1	1
CNOT4	1	1	1	1	1	1	1	1
RALY	0.375	0	0	1	1	0	0.096	1
CPEB4	0.219	0	0	1	0.31	0	0.005	1
miR-16	0.144	0.006	0.009	0.129	0.039	0.005	0.177	0.118
miR-17	0.004	0	0	0	0	0	0.216	0.883
miR-331-3p	1	1	1	1	1	1	1	1
HNRNPC	0.335	0	0	1	0.362	0	0.005	1
HNRNPA2B1	1	1	1	1	1	1	1	1
HNRNPK	1	1	1	1	1	1	1	1
G3BP2	1	1	1	1	1	1	1	1
FXR2	1	1	1	1	1	1	1	1
HNRNPA1	1	1	1	1	1	1	1	1
MBNL1	1	1	1	1	1	1	1	1
miR-10a	0.889	0	0.648	0	0	0.84	0.425	0.025
miR-10b	0.877	0	0.648	0	0	0.821	0.425	0.037
miR-101	0.004	0	0	0	0	0	0	0
miR-107	1	0	0	0.541	0.01	0	0.738	0.893
miR-9	0.398	0.388	0.451	1	1	0.618	0.232	1
miR-7	0.208	0.006	0.24	0.697	0.737	0.027	1	0.883
miR-92a	0	0.004	0	0	0	0	0	0
miR-218	0	0.044	0	0	0.286	0.113	0.083	0.017
miR-99b	0.532	0	0	0.044	0.079	0.951	0.058	0.412
miR-99a	0.562	0	0	0.029	0.094	0.917	0.066	0.428
miR-192	0.021	0	0.035	0.659	0.095	0.043	0.059	0.431
miR-191	0.773	0.244	0.007	1	0.489	0.296	0.115	1
miR-19b	0	0	0	0	0	0	0.358	0.233
miR-19a	0	0	0	0	0	0	0.358	0.172
SART3	0.004	0	0.13	1	1	1	1	1
PTBP1	1	0.051	0.002	1	1	0.36	0.457	1
RBMS1	0	0	0	0	0	0	0	0
miR-148b	0.238	0	0	0	0.094	0.197	0.431	1
miR-148a	0.218	0	0	0	0.094	0.223	0.471	1
ZCRB1	0.878	0.569	0.384	0.392	1	0	0.046	1
ZC3H14	0.208	0	0	0.965	0.83	0	0	1
miR-140-3p	1	1	1	1	1	1	1	1
miR-181a	0.055	0	0	0	0	0	0	0
miR-181c	0.052	0	0	0	0	0	0	0
IGF2BP2	0.263	0.819	0.125	1	0.099	0.592	1	1
MATR3	0	0.876	0.014	1	1	0.085	0.08	0.774
KHDRBS3	1	1	1	1	0.999	0.049	1	0.883
miR-125b	0.097	1	0.434	1	1	1	1	1
CUGBP	0.929	1	1	1	1	1	1	0.743

## Sheet: PTBP1_decile
PTBP1_decile	u_200	u_150	u_100	u_50	d_50	d_100	d_150	d_200
miR-20a	0.305	0.231	0.281	0.08	1	1	0.097	0.159
miR-29a	0.514	0.19	0.017	1	1	0.623	0.103	0.725
miR-29c	0.65	0.376	0.009	1	1	0.634	0.115	0.984
miR-29b	0.638	0.369	0.012	1	1	0.619	0.106	0.984
miR-125a-5p	1	0.841	0.871	1	1	1	1	1
miR-196a	0.019	0.73	0.146	0.005	1	0.046	0.451	0.576
miR-196b	0.016	0.772	0.148	0.03	1	0.039	0.42	0.581
let-7i	0.389	0.493	0.03	1	1	1	1	1
ELAVL2	0	0	0	0	0	0	0	0
let-7c	0.377	0.493	0.015	1	1	1	1	1
let-7b	0.202	0.121	0.017	1	1	1	1	1
let-7a	0.202	0.148	0.028	1	1	1	1	1
let-7g	0.338	0.66	0.006	1	1	1	1	1
let-7f	0.426	0.568	0.043	1	1	1	1	1
let-7d	0.377	0.502	0.028	1	1	1	1	1
TARDBP	1	0.673	1	1	1	1	1	1
TIA1	0	0	0	0	0	0	0	0
SRSF9	1	1	1	1	1	1	1	1
SRSF2	1	1	1	1	1	1	1	1
SRSF7	1	1	1	1	1	1	1	1
SNRNP70	1	1	0.382	1	1	0	0.031	1
HNRPLL	1	1	1	1	1	1	1	1
SFPQ	1	1	1	1	1	1	1	1
MSI1	1	0.799	1	1	1	1	0.219	1
IGF2BP3	1	1	1	1	1	1	1	1
RBM6	1	1	1	1	1	1	1	1
miR-32	0.005	0	0	0	0.004	0.808	1	0.159
HuR	0	0	0	0	0	0	0	0
miR-27b	1	1	0.294	0.005	0.134	0.114	0.216	0.482
miR-27a	1	1	0.218	0.005	0.123	0.126	0.202	0.468
ANKHD1	1	1	1	1	1	1	1	1
miR-15b	0	0.203	0.665	0.742	1	0.004	1	0.048
miR-15a	0.005	0.316	0.665	0.742	1	0.012	1	0.02
SRSF10	1	1	1	1	1	1	1	1
HNRNPL	1	1	1	1	1	1	1	1
miR-128	1	0.721	0.054	0.308	0.095	0.168	0.85	1
miR-126	1	0.789	0.17	0.402	1	0.054	0.017	1
miR-25	0.016	0	0	0	0	0.628	1	0.159
miR-34a	1	0.334	1	1	1	1	1	1
miR-301b	0	0.296	0	0.386	0.108	0.603	1	1
miR-301a	0	0.121	0	0.386	0.055	0.404	1	1
miR-23b	0.06	0.038	0.003	0	0	0.04	0.006	0.015
miR-33a	0.005	0	0	0.148	0.004	0.135	1	1
RBM28	0.412	1	1	1	1	1	0	0
miR-340	0.014	0	0	0	0	0	0.069	0.015
QKI	1	0.979	1	1	1	0.252	1	1
PUM2	0	0	0	0	0	0	0	0.966
miR-424	0	0.286	0.662	0.742	1	0	1	0.034
miR-425	0.906	0	0.028	0.208	0.011	0.077	0.012	0.159
PABPC4	1	1	1	1	1	1	1	1
miR-421	0.456	0.016	0.082	0.676	0	0.186	0.227	0.009
PCBP2	1	1	1	1	1	1	1	1
SNRPA	1	1	1	1	1	1	1	1
miR-615-3p	1	1	1	1	1	0.798	1	1
miR-26a	0.091	0	0	0	0	0	0.087	0.158
miR-26b	0.091	0	0	0	0	0	0.062	0.158
miR-30c	0.025	0.018	0	0.676	0	0	0.219	1
miR-30b	0.022	0.012	0	0.742	0	0	0.227	1
miR-30a	0.005	0.02	0	0.742	0	0	0.193	1
miR-30e	0.019	0.018	0	0.742	0	0	0.217	1
miR-30d	0.016	0.012	0	0.742	0	0	0.219	1
KHSRP	1	1	0	0.126	1	0	0	1
KHDRBS1	1	1	1	1	0	0	0.021	0.257
ZNF638	1	0	0.221	0.126	0.008	0.809	1	1
HNRNPCL1	0	0	0	0	0	0	0	0
HNRNPH2	1	1	1	1	1	1	1	1
FXR1	1	1	1	1	1	0.719	1	1
SRSF1	1	1	1	1	1	1	1	1
miR-21	0.161	0.537	0	1	1	0.051	0.087	0
miR-22	0.202	0.296	0.543	1	1	0.404	0.988	1
RBM45	1	1	1	1	1	1	1	1
miR-24	1	0.653	0.141	1	1	0.5	1	1
miR-130a	0.014	0.094	0	0.353	0.06	0.596	1	1
miR-130b	0	0.217	0	0.353	0.094	0.43	1	1
CPEB2	0	0	0	0	0	0	0	0
DAZAP1	0.703	1	1	1	1	1	1	1
FMR1	1	1	1	1	1	1	1	1
FUS	1	1	1	1	1	1	1	1
miR-106b	0.305	0.269	0.236	0.164	1	1	0.127	0.159
miR-96	0.356	0.009	0.888	0.126	0.004	0.015	0.622	0.303
miR-93	0.312	0.287	0.281	0.127	1	1	0.141	0.181
HNRNPAB	1	1	0.845	1	1	0.685	1	1
let-7e	0.382	0.543	0.026	1	1	1	1	1
miR-374b	0	0.069	0	0	0.008	0	0.006	0.507
miR-374a	0	0.089	0	0	0.004	0	0	0.528
miR-18a	0.086	0.289	1	0.04	1	0.012	1	0.015
miR-378	1	1	1	0.85	1	0.528	1	0.364
miR-361-5p	0.568	0.641	0.17	1	0.624	0.717	0.336	0.438
U2AF2	0	0.009	0	0	0	0	0	0
miR-183	0.456	0.09	0.026	0.04	0	0.129	0.231	1
miR-182	0.06	0	0.515	0.401	0.027	0	0.104	0.034
miR-186	0.028	0	0	0	0	0	0	0
miR-221	0.06	0	0.015	0	1	0	0.306	0.159
miR-222	0.091	0	0.006	0	1	0	0.158	0.159
RBM5	1	1	1	1	1	1	1	1
RBM8A	1	1	1	1	1	1	1	1
RBM3	1	0.841	1	1	1	1	1	1
RBM4	1	1	1	1	1	1	1	1
YBX1	1	1	1	1	1	1	1	1
PCBP1	1	1	1	1	1	1	1	1
miR-590-3p	0.014	0.334	0.026	0.066	0	0.004	0	0
AUF1	0	0.261	0.199	0	0	0.025	0	1
ESRP2	1	1	1	1	1	1	1	1
PABPC1	1	1	1	1	1	1	1	1
PABPN1	1	1	1	1	1	1	1	1
CNOT4	1	1	1	1	1	1	1	1
RALY	0	0	0	0	0	0	0	0
CPEB4	0	0	0	0	0	0	0	0
miR-16	0	0.326	0.775	0.742	1	0.008	1	0.031
miR-17	0.258	0.368	0.224	0.148	1	1	0.126	0.112
miR-331-3p	1	1	1	1	1	1	1	1
HNRNPC	0	0	0	0	0	0	0	0
HNRNPA2B1	1	1	1	1	1	1	1	1
HNRNPK	1	1	1	1	1	1	1	1
G3BP2	1	1	1	1	1	1	1	1
FXR2	1	1	1	1	1	1	1	0.364
HNRNPA1	1	1	1	1	1	1	1	1
MBNL1	1	1	1	1	1	1	1	1
miR-10a	0.101	0.802	0.461	1	0.086	1	1	1
miR-10b	0.113	0.799	0.456	1	0.108	1	1	1
miR-101	0.356	0	0	0.033	0	0.151	0	0.02
miR-107	0.629	0	0.017	0.126	0.214	0.082	0.892	0
miR-9	0.101	0.354	0	1	0.018	1	0.106	0.044
miR-7	0.956	0.018	0.043	1	1	0.685	0.049	0.191
miR-92a	0.01	0	0	0.005	0	0.659	1	0.159
miR-218	0	0	0.156	1	1	0.158	1	0.026
miR-99b	0.016	0	0	1	1	0.685	1	1
miR-99a	0.005	0	0	1	1	0.685	1	1
miR-192	1	0.891	0.148	0.742	0.049	0.004	0.43	1
miR-191	0.171	1	1	0.198	0.143	1	1	1
miR-19b	0.282	0.035	0	0.055	0	0.083	0	0.438
miR-19a	0.245	0.02	0	0.044	0	0.096	0	0.438
SART3	1	1	1	1	1	1	1	1
PTBP1	0	0	0	0	0	0	0	0
RBMS1	0.091	0.04	0.003	0.85	1	0.008	0.391	1
miR-148b	1	0.02	0.077	1	1	0.685	1	1
miR-148a	1	0.012	0.081	1	1	0.685	1	1
ZCRB1	1	1	0.668	1	1	0.315	0.23	0.265
ZC3H14	0	0	0	0	0	0	0	0
miR-140-3p	1	1	1	1	0.579	0.5	1	0.562
miR-181a	0.034	0	0	0.204	0.024	0.015	0.021	0.725
miR-181c	0.028	0	0	0.183	0.011	0.04	0.012	0.725
IGF2BP2	1	1	1	1	1	1	1	1
MATR3	1	0.02	0.056	0.84	0.579	0	0.23	1
KHDRBS3	1	1	1	1	1	1	1	1
miR-125b	1	0.816	0.871	1	1	1	1	1
CUGBP	0	1	0.499	1	0.021	0.948	0.372	0.725

## Sheet: PTBP1_AUcontent
PTBP1_AUcontent	u_200	u_150	u_100	u_50	d_50	d_100	d_150	d_200
miR-20a	0.498	0.479	0.54	0.33	1	1	0.537	0.652
miR-29a	0.055	0.048	0	0.299	0.514	0.018	0	0.006
miR-29c	0.096	0.109	0	0.249	0.679	0.018	0	0.016
miR-29b	0.079	0.081	0	0.299	0.669	0.014	0	0.021
miR-125a-5p	1	0.331	0.284	1	1	0.665	0.806	0.886
miR-196a	0.013	0.782	0.205	0.014	1	0.038	0.532	0.574
miR-196b	0.025	0.782	0.213	0.005	1	0.03	0.537	0.543
let-7i	0.329	0.665	0.038	1	1	1	1	1
ELAVL2	0	0.249	0.016	0	0	0.03	0.109	1
let-7c	0.329	0.671	0.049	1	1	1	1	1
let-7b	0.202	0.196	0.042	1	1	1	1	1
let-7a	0.178	0.211	0.044	1	1	1	1	1
let-7g	0.329	0.775	0.016	1	1	1	1	1
let-7f	0.34	0.763	0.074	1	1	1	1	1
let-7d	0.329	0.671	0.046	1	1	1	1	1
TARDBP	1	1	1	1	1	1	1	1
TIA1	0	0.042	0.03	0	0	0	0.188	0
SRSF9	1	1	1	1	1	1	1	1
SRSF2	1	1	1	1	1	1	1	1
SRSF7	1	1	1	1	1	1	1	1
SNRNP70	1	1	1	1	1	0	0.037	1
HNRPLL	1	1	1	1	1	1	1	1
SFPQ	1	1	1	1	1	0	0.906	0.006
MSI1	1	1	1	1	1	1	0.274	1
IGF2BP3	1	1	1	1	1	1	1	1
RBM6	1	1	1	1	1	1	1	1
miR-32	0.329	0.046	0	0.022	0	1	1	0.336
HuR	0	0	0	0	0	0	0	0
miR-27b	1	1	0.53	0.005	0.038	0.105	0.288	0.482
miR-27a	1	1	0.54	0.01	0.04	0.131	0.292	0.451
ANKHD1	1	1	1	1	1	1	1	1
miR-15b	0	0	0.038	0	0.009	0	0.752	0
miR-15a	0	0.021	0.023	0	0	0	0.729	0
SRSF10	1	1	1	1	1	1	1	1
HNRNPL	1	1	1	1	1	1	1	1
miR-128	1	1	0.225	0.237	0.027	0.109	0.809	1
miR-126	1	0.995	0.255	0.401	1	0.035	0.109	1
miR-25	0.312	0.048	0	0.005	0	0.735	1	0.334
miR-34a	1	0.165	1	0.678	1	0.947	1	1
miR-301b	0.03	0.527	0.004	0.299	0.071	0.658	1	1
miR-301a	0.013	0.346	0	0.307	0.016	0.44	1	1
miR-23b	0.533	0.454	0.059	0	0.005	0.148	0.092	0.044
miR-33a	0.144	0.042	0	0.257	0.012	0.226	1	1
RBM28	0.14	1	1	1	1	1	0	0
miR-340	1	0.021	0	0.281	0.009	0	0.937	1
QKI	1	1	1	1	1	0.158	1	0.752
PUM2	1	0.567	0.392	1	1	0.005	0.188	1
miR-424	0	0.008	0.047	0	0	0	0.732	0
miR-425	1	0	0.084	0.307	0.032	0.074	0.069	0.218
PABPC4	1	1	1	1	1	1	1	1
miR-421	1	0.104	0.312	0.793	0	0.212	0.358	0
PCBP2	1	1	1	0	0.038	1	1	1
SNRPA	1	1	1	1	1	1	1	1
miR-615-3p	1	1	1	1	1	0.658	1	1
miR-26a	0.312	0	0	0	0	0	0.319	0.515
miR-26b	0.312	0	0	0	0	0	0.347	0.553
miR-30c	0.329	0.259	0	1	0.096	0.005	0.812	1
miR-30b	0.376	0.26	0	1	0.072	0.01	0.809	1
miR-30a	0.329	0.269	0	1	0.089	0.005	0.809	1
miR-30e	0.329	0.236	0	1	0.104	0	0.806	1
miR-30d	0.329	0.236	0	1	0.094	0.005	0.809	1
KHSRP	0.621	1	0	0	1	0	0	1
KHDRBS1	1	1	1	1	1	1	1	1
ZNF638	1	0.102	0.818	0.062	0	0.331	0.886	0.3
HNRNPCL1	0	0	0.721	0	0	0.021	0.428	0
HNRNPH2	1	1	1	1	1	1	1	1
FXR1	1	1	1	1	1	1	1	1
SRSF1	1	1	1	1	1	1	1	1
miR-21	0.329	0.77	0	1	1	0.079	0.274	0.006
miR-22	0.013	0.083	0.075	1	0.217	0.021	0.288	1
RBM45	1	1	1	1	1	1	1	1
miR-24	0.498	0.454	0.051	0.611	1	0.158	1	1
miR-130a	0.008	0.252	0	0.278	0.012	0.661	1	1
miR-130b	0.013	0.391	0	0.299	0.03	0.452	1	1
CPEB2	0	0.008	0.099	0	0	0	0.288	0
DAZAP1	0.516	1	1	1	1	1	0.745	0.68
FMR1	1	1	1	1	1	1	1	1
FUS	1	1	1	1	1	1	1	1
miR-106b	0.498	0.533	0.533	0.476	1	1	0.542	0.68
miR-96	0.329	0.016	1	0.17	0	0.035	0.792	0.336
miR-93	0.533	0.59	0.533	0.396	1	1	0.537	0.686
HNRNPAB	1	1	0.908	1	1	0.735	1	1
let-7e	0.329	0.68	0.052	1	1	1	1	1
miR-374b	0.071	0.665	0	0	0.514	0.021	0.228	1
miR-374a	0.058	0.674	0	0.01	0.573	0.033	0.252	1
miR-18a	0.144	0.391	1	0.056	1	0.028	1	0.016
miR-378	1	1	0.908	0.278	1	0.182	1	0.175
miR-361-5p	0.778	0.787	0.306	1	1	1	0.752	0.886
U2AF2	0	1	0	0	0	0	0	0
miR-183	0.533	0.181	0.04	0.022	0	0.17	0.34	1
miR-182	0.144	0.008	0.79	0.268	0	0	0.193	0.006
miR-186	0.611	0.108	0.044	0.257	0.009	0.054	0.046	0
miR-221	0.312	0	0.07	0	1	0	0.33	0.134
miR-222	0.329	0	0.044	0	1	0	0.252	0.139
RBM5	1	1	1	1	1	1	1	1
RBM8A	1	1	1	1	1	1	1	1
RBM3	1	1	1	1	1	1	1	0.752
RBM4	1	1	1	1	1	1	1	1
YBX1	1	1	1	1	1	1	1	0.663
PCBP1	1	1	1	0.129	1	1	1	1
miR-590-3p	1	1	0.906	1	0.751	0.148	0	0.259
AUF1	0.144	1	1	0.005	0.494	0.853	0.434	1
ESRP2	1	1	1	1	1	1	1	1
PABPC1	1	1	1	1	1	1	1	1
PABPN1	1	1	1	1	1	1	1	1
CNOT4	1	1	1	1	1	1	1	1
RALY	0	0.06	0.237	0	0	0.072	0.394	0
CPEB4	0	0	0.047	0	0	0	0.274	0
miR-16	0	0.026	0.042	0	0.005	0	0.729	0
miR-17	0.498	0.665	0.499	0.497	1	1	0.551	0.503
miR-331-3p	1	1	1	1	1	1	1	1
HNRNPC	0	0	0.389	0	0	0	0.252	0
HNRNPA2B1	1	1	1	1	1	1	1	1
HNRNPK	1	1	1	1	1	1	1	1
G3BP2	1	1	1	1	1	1	1	1
FXR2	1	1	1	1	1	1	1	0
HNRNPA1	1	1	1	1	1	1	1	1
MBNL1	1	1	1	1	1	1	1	1
miR-10a	0.09	0.782	0.312	1	0.005	0.661	1	0.529
miR-10b	0.088	0.767	0.306	1	0.005	0.665	1	0.503
miR-101	1	0	0	0.155	0	0.264	0	0.012
miR-107	0.329	0	0.027	0	0.012	0.005	0.537	0
miR-9	0.081	0.432	0	1	0	1	0.252	0.041
miR-7	0.837	0.034	0.052	1	0.606	0.661	0.069	0.22
miR-92a	0.329	0.034	0	0.01	0	0.735	1	0.334
miR-218	0	0	0.284	1	1	0.163	1	0.016
miR-99b	0.025	0.008	0	0.918	1	0.498	1	1
miR-99a	0.034	0	0	0.957	1	0.522	1	1
miR-192	1	0.995	0.178	0.655	0.046	0.005	0.542	1
miR-191	0.34	1	1	0.197	0.103	1	1	1
miR-19b	0.329	0.102	0	0.025	0	0.131	0	0.667
miR-19a	0.329	0.102	0.004	0.033	0	0.112	0	0.633
SART3	1	1	1	1	1	1	1	1
PTBP1	0	0.168	0	0	0	0	0.252	0
RBMS1	1	0.775	0.389	1	1	0.271	1	1
miR-148b	0.789	0.031	0.036	1	0.143	0.287	1	1
miR-148a	0.827	0.026	0.044	1	0.145	0.28	1	1
ZCRB1	1	1	1	1	1	1	1	1
ZC3H14	0	0.665	0	0	0	0	0.252	0
miR-140-3p	1	1	1	1	0.532	0.56	1	0.653
miR-181a	0.524	0.093	0.004	0.793	0.095	0.132	0.096	1
miR-181c	0.524	0.099	0	0.793	0.103	0.116	0.133	1
IGF2BP2	1	1	1	1	1	1	1	1
MATR3	1	0.679	0.852	1	1	0	0.356	1
KHDRBS3	1	1	1	1	1	1	1	1
miR-125b	1	0.351	0.281	1	1	0.658	0.792	0.859
CUGBP	0	1	0.733	1	0.197	1	0.792	1

## Sheet: miR-9_normal
miR-9_normal	u_200	u_150	u_100	u_50	d_50	d_100	d_150	d_200
miR-20a	0.074	0	0.003	0	0	0	0	0.809
miR-29a	0.227	0	0	0.039	0	0.006	0.003	0
miR-29c	0.164	0	0	0.027	0	0.006	0.003	0
miR-29b	0.218	0	0	0.023	0	0.009	0.011	0
miR-125a-5p	0.005	0	0.156	0	0.006	0.195	0.011	0
miR-196a	0.078	0.769	0	0.051	0.79	0.084	0.073	0
miR-196b	0.101	0.779	0.006	0.047	0.79	0.106	0.074	0
let-7i	0	0	0	0.047	0	0.262	0	0
ELAVL2	0.254	1	0.11	0	0.446	0.649	1	0.007
let-7c	0	0	0	0.045	0	0.637	0	0
let-7b	0	0	0	0.051	0	0.34	0	0
let-7a	0	0	0	0.078	0	0.34	0	0
let-7g	0	0	0	0.003	0	0.704	0	0
let-7f	0.005	0	0	0.051	0	0.671	0	0
let-7d	0	0	0	0.053	0	0.637	0	0
TARDBP	0.99	1	1	1	1	1	1	1
TIA1	1	0.57	0.086	0	0.965	0.006	0.011	0
SRSF9	1	1	1	1	1	1	0.334	0.833
SRSF2	1	0.479	0.946	1	1	0.991	0.003	1
SRSF7	1	0.662	0.675	0.652	1	1	1	0.682
SNRNP70	1	1	1	1	1	1	0.476	0.968
HNRPLL	0.74	0.338	1	1	1	0.85	0.697	0.264
SFPQ	1	1	1	1	1	1	0.746	0
MSI1	1	0.779	0.031	1	1	1	0.803	0.52
IGF2BP3	1	0.877	1	1	1	0.171	0.835	0.92
RBM6	1	0.671	0.87	1	1	1	0.525	1
miR-32	0.089	0	0.012	0.005	0.059	0	0	0.013
HuR	0.957	0.194	0.006	0	0.257	0	0.038	0
miR-27b	0	0	0	0	0.021	0	0	0
miR-27a	0	0	0	0	0.008	0	0	0
ANKHD1	0.109	0.397	1	1	1	1	0.897	0.906
miR-15b	0.148	0.028	0	0	0	0	0.415	1
miR-15a	0.148	0.004	0	0	0	0.003	0.415	1
SRSF10	1	1	1	1	1	0.658	1	0.682
HNRNPL	1	0.851	0.063	1	1	0.878	1	0.813
miR-128	0	0.53	0	0.124	0.058	0.006	0	0
miR-126	1	1	1	1	0.003	1	1	1
miR-25	0.088	0	0.009	0	0.059	0	0	0.07
miR-34a	0.043	0	0.003	0.233	0.549	0.024	0.764	0.279
miR-301b	1	0	0.003	0	0	0	0.006	0.804
miR-301a	1	0	0.003	0	0	0	0	0.808
miR-23b	0.255	0.068	0.003	0	1	1	0.011	0.682
miR-33a	1	1	1	0.013	0.092	0.342	0	0
RBM28	1	0.238	1	1	1	1	1	0.93
miR-340	0	0.063	0	0.056	0.008	0.109	0.082	0.071
QKI	1	1	1	0.735	1	0.11	0.009	0.715
PUM2	1	0.479	0.913	1	1	0.465	0.283	0.52
miR-424	0.142	0.018	0	0	0	0.003	0.405	1
miR-425	1	1	0.508	1	0.458	1	1	0.01
PABPC4	1	1	0.339	0.304	0.938	0.024	0.315	0
miR-421	0.74	1	1	0	0.304	0	0.3	0
PCBP2	0	1	0.726	0.838	0.706	0.014	1	1
SNRPA	1	1	1	1	0.008	0.003	1	0.381
miR-615-3p	1	1	1	1	1	1	1	1
miR-26a	0.25	1	0	0	0	0.208	0	0.284
miR-26b	0.239	1	0	0	0	0.195	0	0.277
miR-30c	0	0.338	0	0	0	0	0	0.682
miR-30b	0	0.337	0	0	0	0	0.003	0.682
miR-30a	0	0.313	0	0	0	0	0	0.682
miR-30e	0	0.338	0	0	0	0	0	0.682
miR-30d	0	0.342	0	0	0	0	0.006	0.682
KHSRP	0.312	0.207	1	0.046	0.214	0.671	0.428	0.804
KHDRBS1	1	1	1	1	1	0.251	0	0.682
ZNF638	1	1	0.078	1	0.525	0.274	0.648	0.809
HNRNPCL1	1	0.498	0.09	0	0.951	0	0.198	0.016
HNRNPH2	0.99	0.36	0.728	1	1	0.215	0.013	0.354
FXR1	0.59	0.816	1	1	1	1	1	0.099
SRSF1	1	1	0.576	1	1	0.859	0.686	0.692
miR-21	0	0.122	0.115	1	1	0.825	0.729	0
miR-22	0	0.57	0.073	0.536	0	1	0.466	0.574
RBM45	1	1	1	0.815	1	1	1	0.958
miR-24	0.845	0.016	0	0	1	0.823	0.737	1
miR-130a	1	0	0	0	0	0	0.006	0.809
miR-130b	1	0	0.016	0	0	0	0	0.809
CPEB2	1	0.293	0.033	0.003	0.039	0.017	0.009	0.063
DAZAP1	1	1	0.077	1	1	1	1	0.804
FMR1	1	1	1	0.189	1	1	0.401	1
FUS	0.076	0.636	1	1	0.668	0.335	0.835	0.091
miR-106b	0.422	0	0	0	0	0	0	0.809
miR-96	0	0.036	0	0.553	0.008	0	0.163	0
miR-93	0.433	0	0.003	0	0	0	0	0.815
HNRNPAB	1	1	1	1	1	1	1	1
let-7e	0	0	0	0.045	0	0.637	0	0
miR-374b	0.263	1	0.946	0	0	1	0.805	0
miR-374a	0.31	1	0.946	0.003	0	1	0.825	0
miR-18a	0.74	0.7	0	0.679	0	0	0.648	0
miR-378	1	1	1	0	0.003	1	0.003	1
miR-361-5p	1	1	0.015	0.515	0.58	0.537	0.466	0.574
U2AF2	0.139	1	0.521	0	0.733	0.006	0.163	0.52
miR-183	0.254	0.028	1	0	0.257	1	1	0
miR-182	0.005	0.034	0.292	0	0.028	0	0.22	0
miR-186	0	0.045	0.09	0	1	0.122	0.195	0.703
miR-221	0.046	1	0.407	0.342	0	0.402	0.368	0.369
miR-222	0.068	1	0.447	0.02	0	0.451	0.371	0.457
RBM5	1	1	0.414	1	1	1	0.009	0.52
RBM8A	0.059	0.397	1	1	1	0.451	1	0.692
RBM3	1	1	1	0.838	1	0.024	0.764	0.959
RBM4	0.467	0.313	0.752	1	0.306	0	0.68	0.906
YBX1	1	1	1	1	1	0.481	1	1
PCBP1	0	0.352	0.946	0.965	1	0.208	0.466	0.815
miR-590-3p	0.125	0.028	1	0.965	0.778	0.057	0	0.143
AUF1	0.44	0.313	0.543	0.069	1	0.991	1	1
ESRP2	0.675	1	0.858	1	1	1	0.391	0.503
PABPC1	1	0.779	0.539	0.838	1	0.465	0.203	0.068
PABPN1	1	1	0.995	1	1	0.804	1	0.804
CNOT4	1	1	1	1	1	1	1	0.959
RALY	1	0.737	0.029	0	1	0	0.087	0.004
CPEB4	0.99	0.499	0.152	0	0.518	0	0.009	0
miR-16	0.142	0.018	0	0	0	0	0.415	1
miR-17	0.433	0	0.003	0	0	0	0	0.804
miR-331-3p	1	1	1	1	1	1	1	1
HNRNPC	1	0.498	0.3	0	0.938	0	0.197	0
HNRNPA2B1	0.468	1	0.012	1	1	1	0.044	0.93
HNRNPK	0	0.616	0.05	0.981	1	1	1	1
G3BP2	1	1	1	1	1	1	1	1
FXR2	1	1	0.726	1	1	1	0.648	1
HNRNPA1	0.467	1	0.024	1	1	1	0.045	0.957
MBNL1	0.99	1	1	1	1	1	0.912	0
miR-10a	0.059	0.047	0.067	1	1	1	0	1
miR-10b	0.049	0.052	0.063	1	1	1	0	1
miR-101	0	0.261	0	0.742	0	0	0.018	0
miR-107	0.921	0	0.003	0	0	0	0.259	0.574
miR-9	0.005	0	0	0	0	0	0	0.004
miR-7	0.039	0	0.383	0.337	1	0	0.982	0.968
miR-92a	0.079	0	0.016	0	0.038	0	0	0.055
miR-218	0.068	0.851	1	0.06	0	0.103	0.045	0
miR-99b	1	1	1	1	0.008	1	1	1
miR-99a	1	1	1	1	0.016	1	1	1
miR-192	0.255	1	0.003	1	0.215	0.251	0	0
miR-191	1	1	1	1	0.006	0	0.009	1
miR-19b	0.782	0	0.335	0	0	0.006	0.003	0
miR-19a	0.74	0	0.38	0	0	0	0	0
SART3	1	0.779	0.528	0.815	1	0.465	0.179	0.081
PTBP1	0.154	0.309	1	0.003	1	0	0.171	0.031
RBMS1	0.467	0.779	1	1	1	0.668	0.171	0.93
miR-148b	1	0	0.101	0.003	1	1	0.391	0.906
miR-148a	1	0	0.076	0.003	1	1	0.391	0.92
ZCRB1	1	1	0.335	1	0.245	0.533	1	0.745
ZC3H14	0.139	0.779	0.016	0	0.003	0	0	0.004
miR-140-3p	1	1	1	1	1	1	1	1
miR-181a	0.521	0	0.003	0	0	0	0	0.09
miR-181c	0.518	0	0.006	0	0	0	0	0.095
IGF2BP2	1	0.552	1	1	1	0.214	1	0.906
MATR3	1	0.735	1	1	1	1	1	1
KHDRBS3	1	0.652	1	1	1	0	0	1
miR-125b	0.015	0	0.185	0	0.008	0.201	0.009	0
CUGBP	1	1	1	0.018	0.879	1	1	0.804

## Sheet: miR-9_decile
miR-9_decile	u_200	u_150	u_100	u_50	d_50	d_100	d_150	d_200
miR-20a	0.042	0	0.009	0	0	0	0	0.856
miR-29a	0.162	0	0	0.02	0	0.006	0.007	0
miR-29c	0.173	0	0	0.02	0	0.003	0.01	0
miR-29b	0.162	0	0	0.02	0	0.006	0.013	0
miR-125a-5p	0.032	0	0.223	0	0.017	0.224	0.033	0
miR-196a	0.076	0.745	0.004	0.049	0.808	0.113	0.056	0
miR-196b	0.09	0.745	0.007	0.058	0.867	0.097	0.087	0
let-7i	0	0	0	0.049	0	0.326	0	0
ELAVL2	0.107	1	0.032	0	0.4	0.694	1	0.033
let-7c	0	0	0	0.03	0	0.682	0	0
let-7b	0	0	0	0.039	0	0.391	0	0
let-7a	0	0	0	0.058	0	0.394	0	0
let-7g	0	0	0	0.008	0	0.752	0	0
let-7f	0	0	0	0.028	0	0.694	0	0
let-7d	0	0	0	0.024	0	0.694	0	0
TARDBP	0.773	1	0.997	1	1	1	1	1
TIA1	0.735	0.203	0.02	0	0.902	0	0.04	0.017
SRSF9	1	1	1	1	1	1	0.621	1
SRSF2	1	0.513	1	1	1	1	0.017	1
SRSF7	1	0.727	0.738	0.735	1	1	1	0.782
SNRNP70	1	1	1	1	1	1	0.622	1
HNRPLL	0.673	0.3	1	1	1	1	0.869	0.458
SFPQ	1	1	1	1	1	1	0.895	0.004
MSI1	0.849	0.555	0.018	1	1	1	0.893	0.726
IGF2BP3	0.988	0.672	1	1	1	0.245	0.941	1
RBM6	1	0.599	0.903	1	1	1	0.668	1
miR-32	0.042	0	0.018	0	0.097	0	0	0.004
HuR	0.229	0.022	0	0	0.175	0.003	0.055	0
miR-27b	0	0	0	0	0.038	0	0	0
miR-27a	0	0	0	0	0.038	0	0	0
ANKHD1	0.117	0.438	1	1	1	1	0.981	1
miR-15b	0.162	0.061	0	0	0	0.003	0.517	1
miR-15a	0.167	0.004	0	0	0	0.006	0.482	1
SRSF10	1	1	1	1	1	0.867	1	0.895
HNRNPL	1	0.762	0.076	1	1	1	1	0.973
miR-128	0	0.477	0	0.146	0.049	0.012	0	0
miR-126	1	1	1	1	0	1	1	1
miR-25	0.032	0	0.009	0	0.063	0	0	0.042
miR-34a	0.042	0	0.009	0.29	0.654	0.071	0.801	0.308
miR-301b	1	0	0.017	0	0	0	0.004	0.842
miR-301a	1	0	0.02	0	0	0	0	0.856
miR-23b	0.162	0.025	0	0	1	1	0.007	0.759
miR-33a	1	1	1	0.022	0.096	0.361	0	0
RBM28	1	0.143	1	1	1	1	1	1
miR-340	0	0.03	0	0.039	0.003	0.139	0.105	0.091
QKI	0.955	1	1	0.613	1	0.138	0.015	0.807
PUM2	0.673	0.079	0.431	1	1	0.416	0.343	0.706
miR-424	0.168	0.039	0	0	0	0	0.528	1
miR-425	1	1	0.416	1	0.474	1	1	0.008
PABPC4	1	1	0.08	0.146	0.897	0.02	0.463	0.027
miR-421	0.569	1	1	0	0.338	0	0.317	0
PCBP2	0.005	1	0.992	1	0.945	0.083	1	1
SNRPA	1	1	1	1	0.025	0.006	1	0.478
miR-615-3p	1	1	1	1	1	1	1	1
miR-26a	0.193	1	0	0	0	0.27	0	0.371
miR-26b	0.181	1	0	0	0	0.223	0	0.372
miR-30c	0	0.185	0	0	0	0	0	0.726
miR-30b	0	0.194	0	0	0	0	0	0.726
miR-30a	0	0.203	0	0	0	0	0.004	0.726
miR-30e	0	0.205	0	0	0	0	0.004	0.727
miR-30d	0	0.232	0	0	0	0	0	0.707
KHSRP	0.162	0.116	1	0.02	0.184	0.867	0.667	1
KHDRBS1	0.673	1	1	1	0.867	0.173	0	0.842
ZNF638	1	0.971	0.039	1	0.49	0.318	0.768	0.895
HNRNPCL1	1	0.125	0.018	0	0.915	0	0.328	0.08
HNRNPH2	1	0.512	0.992	1	1	0.416	0.09	0.726
FXR1	0.446	0.734	1	1	1	1	1	0.153
SRSF1	1	1	0.942	1	1	1	0.965	0.973
miR-21	0	0.094	0.103	1	1	0.867	0.761	0
miR-22	0	0.583	0.092	0.596	0.003	1	0.557	0.594
RBM45	1	1	1	0.927	1	1	1	1
miR-24	0.846	0.028	0	0	1	0.955	0.786	1
miR-130a	1	0	0	0	0	0	0.015	0.856
miR-130b	1	0	0.009	0	0	0	0	0.842
CPEB2	0.735	0.063	0.007	0	0.034	0.02	0.035	0.19
DAZAP1	1	1	0.049	1	1	1	1	0.895
FMR1	1	1	1	0.311	1	1	0.61	1
FUS	0.168	0.764	1	1	0.859	0.435	0.95	0.148
miR-106b	0.399	0	0.007	0	0	0	0	0.854
miR-96	0	0.042	0	0.655	0.036	0	0.177	0
miR-93	0.386	0	0.004	0	0	0	0	0.856
HNRNPAB	1	1	1	1	1	1	1	1
let-7e	0	0	0	0.031	0	0.685	0	0
miR-374b	0.168	1	0.903	0	0	1	0.786	0
miR-374a	0.177	1	0.903	0	0.003	1	0.852	0
miR-18a	0.735	0.734	0	0.725	0	0	0.667	0
miR-378	1	1	1	0	0.003	1	0.007	1
miR-361-5p	1	1	0.047	0.535	0.654	0.564	0.544	0.611
U2AF2	0.034	0.846	0.363	0	0.712	0.015	0.33	0.778
miR-183	0.27	0.03	1	0	0.337	1	1	0
miR-182	0	0.043	0.274	0	0.032	0	0.281	0
miR-186	0	0.015	0.077	0	1	0.138	0.24	0.778
miR-221	0.029	1	0.379	0.311	0	0.453	0.379	0.432
miR-222	0.025	1	0.374	0.03	0	0.474	0.38	0.478
RBM5	1	1	0.489	1	1	1	0.015	0.778
RBM8A	0.162	0.614	1	1	1	0.559	1	0.807
RBM3	1	1	1	0.835	1	0.043	0.801	1
RBM4	0.735	0.606	1	1	0.62	0	0.869	1
YBX1	1	1	1	1	1	0.572	1	1
PCBP1	0	0.438	1	1	1	0.412	0.731	1
miR-590-3p	0.02	0.008	1	0.844	0.712	0.033	0	0.164
AUF1	0.247	0.167	0.376	0.054	1	1	1	1
ESRP2	0.704	1	0.943	1	1	1	0.682	0.807
PABPC1	1	0.428	0.362	0.664	1	0.572	0.283	0.214
PABPN1	1	0.847	1	1	1	0.955	1	0.973
CNOT4	1	1	1	1	1	1	1	1
RALY	0.897	0.426	0.011	0	1	0	0.22	0.004
CPEB4	0.369	0.15	0.043	0.003	0.465	0	0.076	0.008
miR-16	0.171	0.043	0	0	0	0.003	0.501	1
miR-17	0.403	0	0.007	0	0	0	0	0.854
miR-331-3p	1	1	1	1	1	1	1	1
HNRNPC	0.896	0.13	0.076	0	0.902	0	0.33	0.011
HNRNPA2B1	0.362	0.903	0.011	1	1	1	0.063	1
HNRNPK	0	0.756	0.118	1	1	1	1	1
G3BP2	1	1	1	1	1	1	1	1
FXR2	1	1	0.902	1	1	1	0.793	1
HNRNPA1	0.354	0.968	0.02	1	1	1	0.06	1
MBNL1	0.849	1	1	1	1	1	0.994	0.014
miR-10a	0.034	0.051	0.05	1	1	1	0	1
miR-10b	0.055	0.056	0.058	1	1	1	0	1
miR-101	0	0.158	0	0.664	0	0	0.028	0
miR-107	0.849	0	0.004	0.003	0	0	0.326	0.607
miR-9	0	0	0	0	0	0	0	0
miR-7	0.032	0	0.403	0.388	1	0	1	1
miR-92a	0.032	0	0.009	0	0.081	0	0	0.06
miR-218	0.061	0.847	1	0.058	0	0.1	0.062	0
miR-99b	1	1	1	1	0.009	1	1	1
miR-99a	1	1	1	1	0	1	1	1
miR-192	0.235	1	0	1	0.259	0.302	0	0
miR-191	1	1	1	1	0.009	0	0.017	1
miR-19b	0.77	0	0.404	0	0	0.006	0.004	0
miR-19a	0.735	0	0.416	0	0	0.003	0.017	0
SART3	1	0.465	0.362	0.675	1	0.572	0.322	0.214
PTBP1	0.032	0.078	1	0.013	1	0	0.33	0.107
RBMS1	0.235	0.574	1	1	1	0.698	0.19	1
miR-148b	1	0	0.11	0	1	1	0.398	0.973
miR-148a	1	0	0.11	0.006	1	1	0.386	0.973
ZCRB1	1	0.878	0.254	1	0.197	0.559	1	0.797
ZC3H14	0.02	0.339	0	0	0	0.006	0	0.017
miR-140-3p	1	1	1	1	1	1	1	1
miR-181a	0.349	0	0	0	0	0	0	0.111
miR-181c	0.349	0	0.007	0	0	0	0	0.107
IGF2BP2	1	0.325	1	1	1	0.315	1	1
MATR3	1	0.477	1	1	1	1	1	1
KHDRBS3	1	0.465	1	1	1	0	0	1
miR-125b	0.032	0	0.22	0	0.022	0.257	0.031	0
CUGBP	1	1	1	0.024	0.9	1	1	0.842

[truncated: 58 more sheets: miR-9_AUcontent, miR-7_normal, miR-7_decile, miR-7_AUcontent, miR-373_normal, miR-373_decile, miR-373_AUcontent, miR-34a_normal, miR-34a_decile, miR-34a_AUcontent, miR-1_normal, miR-1_decile, miR-1_AUcontent, miR-195_normal, miR-195_decile, miR-195_AUcontent, miR-181a_normal, miR-181a_decile, miR-181a_AUcontent, miR-16_normal …]
