# Supplementary material for: Modeling the combined effect of RNA-binding proteins and microRNAs in post-transcriptional regulation
Source: Nucleic Acids Res. 2016 Feb 2;44(9):e83. doi: 10.1093/nar/gkw048 (PMC4872080; doi:10.1093/nar/gkw048)
Supplement: SUPPLEMENTARY DATA [file supp_gkw048_nar-02849-met-n-2015-File014.xlsx]

## Sheet: QKI_normal
QKI_normal	u_200	u_150	u_100	u_50	d_50	d_100	d_150	d_200
miR-20a	1.083	1.468	0.984	0.887	0.849	0.92	1.121	0.891
miR-29a	0.926	1.025	0.691	0.847	0.996	1.073	0.94	0.669
miR-29c	0.933	1.025	0.629	0.848	0.998	1.085	0.958	0.596
miR-29b	0.936	1.032	0.625	0.854	1.003	1.078	0.957	0.6
miR-125a-5p	0.918	0.657	1.293	0.409	0.657	0.675	0.705	0.718
miR-196a	1.362	0.886	1.533	0.3	0.751	1.269	0.878	1.045
miR-196b	1.362	0.897	1.52	0.295	0.756	1.26	0.89	1.053
let-7i	1.022	0.65	0.995	0.973	0.837	0.852	0.647	0.619
ELAVL2	1.021	1.031	1.056	0.892	0.895	1.018	1.043	1.027
let-7c	0.976	0.629	0.981	0.935	0.831	0.855	0.66	0.606
let-7b	0.946	0.586	0.943	0.937	0.834	0.98	0.685	0.636
let-7a	0.95	0.58	0.949	0.939	0.833	0.982	0.686	0.629
let-7g	0.939	0.643	1.017	0.937	0.829	0.944	0.672	0.621
let-7f	0.998	0.615	0.97	0.957	0.851	0.832	0.656	0.596
let-7d	0.978	0.627	0.989	0.941	0.826	0.848	0.666	0.603
TARDBP	1.098	0.905	0.917	0.745	0.897	0.905	1.043	1.074
TIA1	0.971	0.978	0.972	0.873	0.836	0.972	0.986	1.008
SRSF9	0.925	0.87	0.988	0.731	0.658	1.029	0.834	0.806
SRSF2	0.993	0.719	0.891	0.781	0.856	0.817	0.73	0.639
SRSF7	0.2	0.393	0.186	0.193	0.574	0.737	1.575	1.421
SNRNP70	0.97	1.005	0.966	0.95	0.949	0.972	1.007	0.954
HNRPLL	0.899	0.946	0.973	0.783	0.835	0.955	0.871	0.903
SFPQ	0.866	0.881	0.922	0.75	0.887	1.208	0.867	0.849
MSI1	1.108	0.961	1.031	1.039	1.005	1.006	0.96	0.989
IGF2BP3	0.978	0.962	1.035	0.922	1.207	0.996	1	0.997
RBM6	0.906	0.993	0.983	0.966	0.943	0.918	0.941	0.93
miR-32	0.838	1.081	0.938	0.768	1.077	0.687	1.478	1.025
HuR	0.998	0.998	1.015	0.895	0.92	0.999	1.003	0.991
miR-27b	0.827	0.73	0.809	1.05	1.055	1.143	1.387	1.164
miR-27a	0.831	0.729	0.802	1.058	1.058	1.146	1.397	1.162
ANKHD1	0.846	0.776	0.781	0.641	0.794	0.728	0.765	0.653
miR-15b	0.888	0.909	0.723	0.675	1.323	0.574	0.959	0.789
miR-15a	0.888	0.911	0.721	0.702	1.317	0.578	0.948	0.791
SRSF10	0.964	1.012	0.926	0.852	0.856	0.815	0.911	0.911
HNRNPL	0.948	0.951	0.969	0.906	0.904	0.941	0.96	0.89
miR-128	0.62	0.846	0.869	0.969	0.88	1.153	1.102	1.126
miR-126	5.391	0	0	0	0	0	0	3.8
miR-25	0.882	1.126	0.899	0.81	1.077	0.72	1.508	1.069
miR-34a	0.324	0.699	0.66	0.577	1.027	0.66	0.381	0.77
miR-301b	1.127	1.067	1.085	0.735	0.692	1.415	0.637	0.738
miR-301a	1.094	1.028	1.052	0.714	0.669	1.444	0.741	0.756
miR-23b	0.776	0.807	0.87	1.242	1.072	0.929	0.908	1.029
miR-33a	1.714	1.003	0.58	1.429	0.722	1.842	1.42	0.825
RBM28	1.045	0.987	0.929	0.849	0.841	0.726	0.854	0.947
miR-340	0.866	0.882	1.257	0.884	0.862	0.938	0.821	1.059
QKI	1.032	1.098	1.336	1.312	1.312	1.336	1.098	1.032
PUM2	0.948	1.023	1.005	0.98	0.961	1.094	1.158	1.018
miR-424	0.887	0.914	0.719	0.682	1.322	0.58	0.954	0.852
miR-425	1.452	0.614	1.352	0.409	0.618	1.355	1.577	1.678
PABPC4	0.911	1.017	1.035	1.042	1.301	0.95	0.984	1.289
miR-421	0.61	0.495	0.472	0.501	0.808	1.147	0.977	1.316
PCBP2	0.775	0.719	0.72	0.687	0.648	0.659	0.617	0.657
SNRPA	0.936	0.988	0.832	0.795	0.827	0.956	0.859	0.788
miR-615-3p	0	9.368	0	0	0	0	0	0
miR-26a	0.912	1.56	1.145	0.816	0.818	1.245	1.269	0.887
miR-26b	0.903	1.561	1.139	0.821	0.807	1.246	1.264	0.884
miR-30c	1.07	0.851	1.01	0.978	0.893	0.916	0.713	0.878
miR-30b	1.064	0.852	1.011	0.98	0.891	0.915	0.714	0.881
miR-30a	1.097	0.85	1.009	0.983	0.889	0.918	0.708	0.886
miR-30e	1.096	0.847	1.005	0.978	0.891	0.921	0.715	0.884
miR-30d	1.097	0.856	1.004	0.978	0.895	0.918	0.713	0.887
KHSRP	0.864	0.857	0.842	0.781	0.75	0.818	0.854	0.916
KHDRBS1	0.912	1.053	1.016	1.006	1.112	1.038	1.132	1.059
ZNF638	0.986	0.981	0.814	0.812	0.857	0.911	0.955	0.963
HNRNPCL1	0.988	0.999	0.977	0.879	0.862	0.969	1.006	1.004
HNRNPH2	0.719	0.771	0.916	0.51	0.426	0.878	0.908	0.611
FXR1	0.986	1.032	1.103	0.973	0.96	1.076	0.93	1.057
SRSF1	0.848	0.852	0.777	0.608	0.565	0.683	0.778	0.666
miR-21	0.68	0.666	1.381	0.672	0.804	1.667	0.656	0.814
miR-22	1.079	1.054	0.625	1.144	0.583	0.86	0.329	0.714
RBM45	0.849	0.85	0.787	0.702	0.716	0.767	0.758	0.838
miR-24	0.54	0.856	0.57	0.463	0.666	0.569	1.38	1.011
miR-130a	1.194	1.125	1.105	0.691	0.692	1.34	0.642	0.736
miR-130b	1.162	1.084	1.115	0.805	0.72	1.435	0.624	0.735
CPEB2	0.972	1.025	0.99	0.907	0.882	0.95	0.988	0.986
DAZAP1	1.074	1.063	1.107	0.885	0.968	1.06	1.038	1.01
FMR1	0.868	0.952	0.98	0.698	0.666	0.773	0.883	0.645
FUS	0.678	0.426	0.406	0.392	0.194	0.41	1.402	0.479
miR-106b	1.099	1.453	0.994	0.889	0.867	0.909	1.127	0.902
miR-96	1.168	1.297	0.669	0.491	0.712	0.917	0.894	0.684
miR-93	1.073	1.431	0.981	0.891	0.854	0.896	1.125	0.899
HNRNPAB	1.938	0	1.961	0	0	1.876	1.862	0
let-7e	0.991	0.626	0.984	0.941	0.825	0.848	0.665	0.604
miR-374b	1.003	0.982	0.999	0.623	0.563	0.759	0.739	1.243
miR-374a	0.996	1.024	0.981	0.618	0.551	0.809	0.727	1.231
miR-18a	0.96	0.934	1.477	0.476	1.584	0.748	1.704	0.796
miR-378	0.725	0.703	1.377	0.475	0.962	0	0.477	0.239
miR-361-5p	1.474	1.972	1.204	0.74	0.735	2.244	0.913	0.926
U2AF2	0.97	0.94	0.958	0.883	0.866	0.96	1.011	1.024
miR-183	0.518	1.298	1.14	1.311	0.307	0.768	0.702	0.711
miR-182	0.96	1.012	0.832	0.773	0.745	0.867	0.833	0.769
miR-186	0.958	1.076	1.33	0.864	1.123	0.948	0.631	0.915
miR-221	1.025	0.912	0.35	0.648	1.509	0.792	1.382	1.034
miR-222	1.017	0.903	0.343	0.636	1.472	0.771	1.359	1.01
RBM5	0.954	0.879	0.825	0.783	0.697	0.789	0.825	0.79
RBM8A	0.553	0.368	0.483	0.294	0.253	0.453	0.11	0.296
RBM3	0.995	0.818	1.024	0.809	0.849	0.996	1.091	0.976
RBM4	0.418	0.486	1.119	0.369	0.335	0.586	0.477	0.496
YBX1	0.939	1.061	0.919	1.013	0.93	0.931	0.947	0.919
PCBP1	0.828	0.818	0.937	0.827	0.723	0.711	0.623	0.71
miR-590-3p	0.697	0.863	0.593	1.232	1.081	1.097	1.073	0.921
AUF1	0.913	0.817	1.009	0.873	0.915	1.089	1.039	1.254
ESRP2	0.907	0.844	0.802	0.643	0.641	0.758	0.768	0.704
PABPC1	0.953	1.047	0.99	1.019	1.139	0.974	0.993	1.187
PABPN1	1.021	1.07	1.012	0.922	0.963	0.968	0.964	0.993
CNOT4	0.951	0.884	0.866	0.851	0.705	0.77	0.853	1.103
RALY	0.966	0.974	0.955	0.857	0.82	0.95	0.99	0.996
CPEB4	0.972	0.975	0.989	0.871	0.862	0.95	0.986	1.011
miR-16	0.889	0.913	0.725	0.677	1.322	0.58	0.96	0.792
miR-17	1.09	1.463	0.98	0.89	0.889	0.895	1.117	0.889
miR-331-3p	0	0	0	0	0	0	0	0
HNRNPC	0.982	0.991	0.978	0.88	0.865	0.97	0.999	1.004
HNRNPA2B1	1.008	0.904	0.935	0.806	0.685	0.844	1.006	0.957
HNRNPK	0.796	0.761	0.869	0.672	0.632	0.594	0.63	0.637
G3BP2	0.942	1.013	0.863	0.807	0.83	0.91	0.914	0.84
FXR2	0.743	0.847	0.834	0.559	0.442	0.566	0.702	0.513
HNRNPA1	1.008	0.906	0.937	0.805	0.688	0.846	1.006	0.955
MBNL1	0.967	0.986	0.929	0.77	0.824	0.903	1.343	0.661
miR-10a	1.458	0.641	1.05	0.803	0.967	2.291	0.796	1.13
miR-10b	1.496	0.631	1.062	0.806	0.983	2.27	0.792	1.14
miR-101	0.695	0.59	1.121	0.942	0.892	1.118	0.814	1.395
miR-107	1.086	0.561	0.718	0.756	1.131	1.072	0.935	0.762
miR-9	1.033	1.361	1.213	0.781	1.03	0.822	0.887	0.915
miR-7	1.256	0.951	1.709	1.443	1.048	0.994	0.959	0.583
miR-92a	0.877	1.131	0.893	0.803	1.094	0.722	1.505	1.07
miR-218	0.893	0.877	0.565	1.014	0.809	1.123	0.967	1.267
miR-99b	0.772	0	2.051	0.768	0.762	0.704	1.484	0.741
miR-99a	0.759	0	2.066	0.769	0.793	0.675	1.475	0.758
miR-192	0.583	1.735	1.354	0.574	0.299	1.074	0.285	2.012
miR-191	0.889	0.835	0	1.665	6.709	0.805	0	1.726
miR-19b	0.975	0.978	0.787	0.567	0.868	1.009	0.693	0.607
miR-19a	0.971	0.976	0.784	0.567	0.868	1.001	0.687	0.605
SART3	0.952	1.048	0.989	1.02	1.139	0.973	0.994	1.188
PTBP1	0.99	0.97	1.026	0.898	0.877	0.965	0.982	0.954
RBMS1	1.073	1.098	1.077	1.033	1.041	1.119	1.215	1.09
miR-148b	0.936	1.229	1.022	1.372	0.627	1.176	1.545	0.969
miR-148a	0.946	1.231	1.012	1.369	0.624	1.173	1.55	0.979
ZCRB1	1.162	1.095	1.194	0.895	0.999	1.175	1.031	1.061
ZC3H14	0.958	0.982	1.011	0.881	0.888	0.942	0.973	1.003
miR-140-3p	0	0	0	0	0	0	0	0
miR-181a	0.953	0.975	1.098	1.11	0.575	1.462	0.97	0.767
miR-181c	0.961	0.973	1.098	1.121	0.574	1.451	0.971	0.767
IGF2BP2	0.99	0.983	1.03	0.91	1.21	0.999	1.003	0.998
MATR3	0.981	1.045	1.063	0.968	1.009	1.096	1.054	1.086
KHDRBS3	0.945	1.166	1.052	1.051	1.084	0.908	1.102	1.108
miR-125b	0.925	0.65	1.298	0.405	0.66	0.665	0.704	0.72
CUGBP	1.058	0.294	1.404	0.298	1.044	0.842	0.604	1.662

## Sheet: QKI_decile
QKI_decile	u_200	u_150	u_100	u_50	d_50	d_100	d_150	d_200
miR-20a	1.083	1.459	0.986	0.895	0.873	0.949	1.173	0.942
miR-29a	0.907	1.003	0.691	0.852	0.997	1.085	0.96	0.678
miR-29c	0.915	1.008	0.627	0.857	1.012	1.092	0.967	0.611
miR-29b	0.915	1.011	0.625	0.857	1	1.098	0.97	0.612
miR-125a-5p	0.865	0.628	1.245	0.403	0.658	0.682	0.724	0.74
miR-196a	1.307	0.857	1.526	0.299	0.758	1.303	0.904	1.093
miR-196b	1.309	0.845	1.497	0.294	0.749	1.271	0.912	1.094
let-7i	1.007	0.642	0.985	0.986	0.848	0.864	0.657	0.64
ELAVL2	1.037	1.047	1.074	0.907	0.908	1.033	1.055	1.037
let-7c	0.963	0.623	0.984	0.954	0.832	0.859	0.684	0.624
let-7b	0.926	0.581	0.946	0.939	0.842	0.995	0.704	0.653
let-7a	0.939	0.577	0.952	0.953	0.845	0.999	0.7	0.648
let-7g	0.93	0.63	1.011	0.937	0.846	0.97	0.691	0.633
let-7f	0.982	0.61	0.962	0.956	0.863	0.842	0.672	0.609
let-7d	0.957	0.623	0.981	0.941	0.843	0.859	0.68	0.623
TARDBP	1.094	0.906	0.924	0.756	0.908	0.913	1.064	1.083
TIA1	0.973	0.984	0.982	0.882	0.846	0.983	0.997	1.02
SRSF9	0.875	0.833	0.96	0.72	0.656	1.028	0.833	0.809
SRSF2	0.938	0.689	0.867	0.779	0.858	0.823	0.736	0.644
SRSF7	0.175	0.359	0.169	0.189	0.589	0.729	1.588	1.4
SNRNP70	0.957	0.994	0.969	0.956	0.957	0.985	1.026	0.965
HNRPLL	0.875	0.929	0.964	0.783	0.84	0.965	0.886	0.919
SFPQ	0.852	0.872	0.917	0.749	0.886	1.212	0.867	0.848
MSI1	1.088	0.957	1.031	1.047	1.021	1.021	0.974	0.998
IGF2BP3	0.981	0.97	1.041	0.931	1.22	1.011	1.016	1.013
RBM6	0.882	0.971	0.976	0.962	0.947	0.925	0.951	0.939
miR-32	0.903	1.155	0.974	0.786	1.079	0.695	1.513	1.057
HuR	1.01	1.01	1.029	0.906	0.931	1.012	1.015	0.999
miR-27b	0.846	0.743	0.816	1.059	1.058	1.161	1.425	1.204
miR-27a	0.849	0.742	0.811	1.06	1.058	1.169	1.427	1.194
ANKHD1	0.8	0.751	0.758	0.631	0.799	0.73	0.768	0.66
miR-15b	0.861	0.888	0.711	0.675	1.335	0.6	0.996	0.835
miR-15a	0.855	0.888	0.71	0.707	1.341	0.596	0.994	0.838
SRSF10	0.935	0.988	0.915	0.85	0.861	0.823	0.921	0.922
HNRNPL	0.928	0.94	0.966	0.911	0.916	0.954	0.98	0.909
miR-128	0.627	0.846	0.874	0.971	0.899	1.158	1.139	1.174
miR-126	5.398	0	0	0	0	0	0	4.399
miR-25	0.945	1.208	0.922	0.818	1.078	0.722	1.54	1.112
miR-34a	0.307	0.68	0.656	0.578	1.051	0.685	0.402	0.831
miR-301b	1.151	1.085	1.121	0.749	0.707	1.484	0.681	0.8
miR-301a	1.12	1.058	1.087	0.733	0.691	1.531	0.794	0.823
miR-23b	0.831	0.853	0.899	1.261	1.094	0.958	0.939	1.085
miR-33a	1.843	1.078	0.604	1.434	0.715	1.883	1.487	0.866
RBM28	1.009	0.965	0.918	0.842	0.844	0.726	0.849	0.942
miR-340	0.954	0.938	1.327	0.897	0.853	0.924	0.82	1.059
QKI	1.046	1.113	1.358	1.319	1.319	1.358	1.113	1.046
PUM2	0.987	1.062	1.031	0.99	0.965	1.096	1.157	1.015
miR-424	0.862	0.883	0.714	0.678	1.344	0.597	1	0.899
miR-425	1.587	0.657	1.423	0.422	0.632	1.401	1.711	1.734
PABPC4	0.922	1.028	1.045	1.049	1.307	0.954	0.985	1.292
miR-421	0.661	0.523	0.492	0.509	0.798	1.147	0.992	1.38
PCBP2	0.716	0.672	0.684	0.665	0.637	0.648	0.612	0.653
SNRPA	0.916	0.97	0.823	0.796	0.833	0.968	0.872	0.801
miR-615-3p	0	8.081	0	0	0	0	0	0
miR-26a	0.934	1.61	1.174	0.836	0.842	1.304	1.354	0.958
miR-26b	0.929	1.603	1.185	0.841	0.842	1.302	1.355	0.957
miR-30c	1.11	0.885	1.035	0.996	0.908	0.939	0.741	0.927
miR-30b	1.103	0.878	1.034	0.995	0.902	0.945	0.739	0.919
miR-30a	1.129	0.881	1.03	0.991	0.905	0.935	0.736	0.929
miR-30e	1.14	0.882	1.032	0.988	0.904	0.937	0.738	0.917
miR-30d	1.135	0.88	1.031	0.992	0.907	0.937	0.737	0.914
KHSRP	0.844	0.84	0.831	0.772	0.75	0.817	0.852	0.915
KHDRBS1	0.981	1.116	1.057	1.019	1.103	1.029	1.121	1.048
ZNF638	0.984	0.98	0.817	0.817	0.86	0.915	0.958	0.97
HNRNPCL1	0.994	1.007	0.987	0.888	0.871	0.98	1.016	1.012
HNRNPH2	0.658	0.712	0.861	0.489	0.415	0.858	0.884	0.598
FXR1	0.996	1.048	1.118	0.99	0.98	1.098	0.945	1.083
SRSF1	0.787	0.802	0.743	0.593	0.562	0.68	0.779	0.671
miR-21	0.7	0.684	1.432	0.692	0.837	1.72	0.712	0.874
miR-22	1.058	1.028	0.609	1.175	0.592	0.897	0.344	0.761
RBM45	0.8	0.808	0.761	0.688	0.718	0.781	0.774	0.862
miR-24	0.518	0.834	0.555	0.464	0.683	0.582	1.448	1.071
miR-130a	1.21	1.15	1.133	0.714	0.722	1.404	0.684	0.806
miR-130b	1.184	1.116	1.14	0.825	0.747	1.51	0.676	0.787
CPEB2	0.977	1.031	1	0.916	0.891	0.962	0.999	0.997
DAZAP1	1.051	1.048	1.104	0.893	0.983	1.073	1.052	1.02
FMR1	0.821	0.91	0.949	0.685	0.663	0.773	0.885	0.652
FUS	0.609	0.389	0.369	0.372	0.191	0.403	1.423	0.489
miR-106b	1.093	1.451	0.992	0.905	0.879	0.934	1.184	0.953
miR-96	1.169	1.29	0.673	0.491	0.729	0.947	0.925	0.723
miR-93	1.077	1.434	0.992	0.899	0.874	0.923	1.173	0.946
HNRNPAB	2.123	0	2.02	0	0	1.799	1.98	0
let-7e	0.965	0.621	0.98	0.943	0.834	0.859	0.681	0.617
miR-374b	1.085	1.05	1.032	0.633	0.565	0.766	0.75	1.308
miR-374a	1.061	1.093	1.019	0.622	0.553	0.815	0.746	1.275
miR-18a	0.957	0.94	1.465	0.487	1.631	0.771	1.801	0.85
miR-378	0.698	0.696	1.339	0.477	0.968	0	0.496	0.256
miR-361-5p	1.526	2.05	1.234	0.758	0.768	2.328	0.958	0.997
U2AF2	0.962	0.94	0.962	0.89	0.876	0.973	1.022	1.037
miR-183	0.521	1.328	1.18	1.378	0.313	0.798	0.738	0.764
miR-182	0.971	1.023	0.842	0.789	0.759	0.891	0.873	0.808
miR-186	1.039	1.146	1.386	0.883	1.138	0.967	0.647	0.962
miR-221	1.092	0.949	0.357	0.663	1.468	0.786	1.394	1.046
miR-222	1.065	0.931	0.352	0.655	1.45	0.784	1.367	1.03
RBM5	0.906	0.847	0.802	0.774	0.698	0.793	0.832	0.798
RBM8A	0.488	0.325	0.446	0.28	0.251	0.457	0.114	0.322
RBM3	0.991	0.816	1.042	0.816	0.863	1.012	1.101	0.99
RBM4	0.371	0.438	1.024	0.348	0.326	0.577	0.476	0.51
YBX1	0.914	1.038	0.908	1.015	0.933	0.94	0.961	0.932
PCBP1	0.778	0.777	0.905	0.812	0.717	0.706	0.621	0.711
miR-590-3p	0.81	0.961	0.64	1.277	1.068	1.104	1.068	0.93
AUF1	0.926	0.826	1.026	0.886	0.927	1.094	1.041	1.258
ESRP2	0.853	0.801	0.771	0.627	0.633	0.749	0.761	0.7
PABPC1	0.952	1.048	0.994	1.025	1.15	0.985	1.005	1.201
PABPN1	1.015	1.07	1.018	0.929	0.979	0.989	0.991	1.02
CNOT4	0.905	0.85	0.847	0.843	0.707	0.773	0.86	1.114
RALY	0.971	0.981	0.967	0.864	0.829	0.959	1.002	1.007
CPEB4	0.978	0.985	0.998	0.879	0.871	0.962	0.997	1.019
miR-16	0.862	0.895	0.714	0.679	1.346	0.595	1.007	0.844
miR-17	1.084	1.455	0.987	0.902	0.914	0.928	1.182	0.951
miR-331-3p	0	0	0	0	0	0	0	0
HNRNPC	0.987	0.998	0.99	0.889	0.874	0.981	1.01	1.013
HNRNPA2B1	0.966	0.877	0.918	0.797	0.691	0.844	1.003	0.951
HNRNPK	0.734	0.71	0.825	0.65	0.623	0.586	0.625	0.637
G3BP2	0.92	0.997	0.856	0.811	0.84	0.919	0.924	0.85
FXR2	0.682	0.794	0.794	0.543	0.437	0.56	0.702	0.514
HNRNPA1	0.965	0.874	0.918	0.797	0.69	0.846	0.999	0.952
MBNL1	0.931	0.959	0.912	0.765	0.826	0.907	1.355	0.661
miR-10a	1.449	0.63	1.05	0.799	0.956	2.275	0.791	1.147
miR-10b	1.46	0.646	1.078	0.81	0.97	2.263	0.814	1.17
miR-101	0.766	0.636	1.174	0.97	0.906	1.128	0.829	1.42
miR-107	1.083	0.572	0.723	0.773	1.171	1.115	0.991	0.829
miR-9	1.016	1.331	1.207	0.783	1.058	0.851	0.932	0.966
miR-7	1.223	0.93	1.688	1.422	1.066	0.985	0.977	0.599
miR-92a	0.937	1.204	0.93	0.817	1.09	0.732	1.541	1.11
miR-218	0.904	0.884	0.56	1.044	0.835	1.16	1.019	1.346
miR-99b	0.744	0	2.146	0.761	0.759	0.709	1.426	0.726
miR-99a	0.787	0	2.207	0.754	0.739	0.702	1.509	0.768
miR-192	0.563	1.702	1.374	0.579	0.296	1.132	0.294	2.159
miR-191	0.911	0.88	0	1.689	6.661	0.796	0	1.768
miR-19b	0.988	0.985	0.803	0.581	0.891	1.043	0.74	0.653
miR-19a	0.99	0.99	0.798	0.578	0.889	1.05	0.73	0.653
SART3	0.952	1.049	0.996	1.026	1.151	0.985	1.005	1.203
PTBP1	0.986	0.97	1.031	0.903	0.887	0.974	0.992	0.962
RBMS1	1.094	1.122	1.104	1.054	1.061	1.139	1.239	1.112
miR-148b	0.951	1.242	1.021	1.376	0.634	1.205	1.622	1.031
miR-148a	0.952	1.242	1.024	1.371	0.635	1.205	1.608	1.043
ZCRB1	1.199	1.128	1.219	0.909	1.006	1.184	1.048	1.084
ZC3H14	0.965	0.991	1.023	0.891	0.899	0.952	0.986	1.013
miR-140-3p	0	0	0	0	0	0	0	0
miR-181a	1.014	1.02	1.134	1.13	0.575	1.469	0.995	0.79
miR-181c	1.015	1.016	1.139	1.121	0.576	1.48	0.984	0.788
IGF2BP2	0.991	0.99	1.035	0.918	1.223	1.011	1.016	1.012
MATR3	0.983	1.047	1.071	0.977	1.02	1.109	1.064	1.096
KHDRBS3	0.994	1.206	1.069	1.057	1.069	0.891	1.084	1.078
miR-125b	0.87	0.624	1.249	0.401	0.665	0.683	0.715	0.747
CUGBP	1.03	0.298	1.381	0.295	1.042	0.847	0.569	1.686

## Sheet: QKI_AUcontent
QKI_AUcontent	u_200	u_150	u_100	u_50	d_50	d_100	d_150	d_200
miR-20a	1.097	1.457	0.968	0.891	0.855	0.902	1.105	0.895
miR-29a	0.964	1.039	0.715	0.922	1.075	1.136	1.008	0.724
miR-29c	0.981	1.046	0.646	0.931	1.101	1.152	1.014	0.653
miR-29b	0.972	1.047	0.647	0.929	1.093	1.153	1.013	0.651
miR-125a-5p	0.94	0.654	1.297	0.428	0.706	0.692	0.731	0.762
miR-196a	1.332	0.859	1.469	0.292	0.739	1.243	0.892	1.07
miR-196b	1.314	0.859	1.503	0.298	0.744	1.23	0.857	1.057
let-7i	1.027	0.632	0.974	0.978	0.843	0.84	0.638	0.63
ELAVL2	1.072	1.08	1.107	0.927	0.885	0.997	1.013	1.002
let-7c	0.982	0.619	0.959	0.934	0.827	0.833	0.657	0.611
let-7b	0.945	0.572	0.918	0.939	0.845	0.969	0.683	0.638
let-7a	0.95	0.573	0.922	0.941	0.837	0.964	0.681	0.637
let-7g	0.94	0.627	0.994	0.926	0.835	0.931	0.672	0.62
let-7f	0.997	0.605	0.947	0.953	0.856	0.826	0.648	0.6
let-7d	0.983	0.621	0.966	0.939	0.825	0.838	0.659	0.612
TARDBP	1.119	0.923	0.936	0.763	0.895	0.885	1.027	1.066
TIA1	1.009	1.013	1.005	0.898	0.828	0.948	0.958	0.984
SRSF9	0.945	0.867	0.995	0.778	0.707	1.068	0.868	0.859
SRSF2	0.977	0.689	0.855	0.771	0.849	0.794	0.712	0.634
SRSF7	0.192	0.369	0.173	0.194	0.593	0.729	1.479	1.41
SNRNP70	0.979	0.995	0.958	0.959	0.955	0.964	0.995	0.961
HNRPLL	0.901	0.929	0.949	0.783	0.84	0.942	0.867	0.917
SFPQ	0.882	0.88	0.924	0.786	0.936	1.24	0.895	0.891
MSI1	1.122	0.965	1.028	1.051	1.013	0.994	0.953	0.997
IGF2BP3	1.004	0.975	1.047	0.939	1.203	0.977	0.982	0.989
RBM6	0.901	0.967	0.959	0.964	0.943	0.902	0.929	0.939
miR-32	0.857	1.085	0.939	0.789	1.099	0.685	1.466	1.031
HuR	1.036	1.031	1.047	0.92	0.913	0.978	0.978	0.971
miR-27b	0.828	0.712	0.785	1.059	1.064	1.133	1.383	1.169
miR-27a	0.83	0.712	0.785	1.049	1.051	1.125	1.381	1.177
ANKHD1	0.815	0.746	0.746	0.622	0.786	0.703	0.744	0.642
miR-15b	0.919	0.923	0.744	0.744	1.473	0.621	1.031	0.862
miR-15a	0.93	0.923	0.744	0.776	1.477	0.622	1.028	0.877
SRSF10	0.968	1.002	0.915	0.859	0.856	0.8	0.893	0.909
HNRNPL	0.948	0.936	0.953	0.908	0.906	0.927	0.951	0.898
miR-128	0.624	0.819	0.849	0.958	0.886	1.129	1.098	1.135
miR-126	5.472	0	0	0	0	0	0	3.876
miR-25	0.894	1.132	0.901	0.823	1.099	0.718	1.496	1.082
miR-34a	0.325	0.692	0.664	0.6	1.076	0.673	0.386	0.815
miR-301b	1.155	1.056	1.079	0.746	0.706	1.436	0.639	0.758
miR-301a	1.119	1.035	1.054	0.721	0.689	1.466	0.755	0.782
miR-23b	0.803	0.826	0.877	1.265	1.088	0.935	0.91	1.045
miR-33a	1.716	1.013	0.577	1.437	0.723	1.793	1.417	0.838
RBM28	1.036	0.962	0.904	0.843	0.841	0.713	0.843	0.957
miR-340	0.906	0.918	1.314	0.923	0.85	0.912	0.796	1.032
QKI	1.048	1.097	1.335	1.326	1.326	1.335	1.097	1.048
PUM2	0.98	1.05	1.029	1.002	0.962	1.08	1.136	1.01
miR-424	0.924	0.931	0.745	0.748	1.477	0.624	1.032	0.933
miR-425	1.471	0.599	1.378	0.425	0.634	1.37	1.61	1.675
PABPC4	0.945	1.054	1.073	1.07	1.278	0.921	0.946	1.246
miR-421	0.609	0.488	0.468	0.504	0.817	1.105	0.971	1.315
PCBP2	0.791	0.715	0.728	0.747	0.713	0.692	0.654	0.709
SNRPA	0.931	0.966	0.809	0.793	0.83	0.94	0.845	0.791
miR-615-3p	0	9.569	0	0	0	0	0	0
miR-26a	0.932	1.596	1.172	0.827	0.833	1.255	1.277	0.893
miR-26b	0.933	1.587	1.17	0.836	0.823	1.248	1.276	0.893
miR-30c	1.098	0.865	1.029	0.996	0.895	0.91	0.706	0.887
miR-30b	1.101	0.864	1.019	0.996	0.893	0.899	0.704	0.882
miR-30a	1.128	0.865	1.02	0.995	0.899	0.905	0.705	0.878
miR-30e	1.12	0.866	1.021	0.997	0.897	0.898	0.708	0.883
miR-30d	1.131	0.868	1.018	0.992	0.892	0.907	0.704	0.879
KHSRP	0.909	0.889	0.879	0.843	0.792	0.836	0.873	0.947
KHDRBS1	0.958	1.106	1.064	1.042	1.099	1.015	1.102	1.033
ZNF638	0.99	0.96	0.796	0.815	0.863	0.904	0.947	0.977
HNRNPCL1	1.028	1.038	1.016	0.906	0.85	0.943	0.976	0.976
HNRNPH2	0.789	0.815	1.006	0.647	0.548	1.042	1.087	0.751
FXR1	1.022	1.053	1.121	1.004	0.968	1.065	0.921	1.061
SRSF1	0.876	0.857	0.793	0.668	0.63	0.724	0.833	0.728
miR-21	0.705	0.68	1.417	0.699	0.832	1.649	0.666	0.831
miR-22	1.146	1.1	0.656	1.287	0.664	0.942	0.358	0.785
RBM45	0.854	0.826	0.766	0.709	0.729	0.763	0.757	0.851
miR-24	0.547	0.853	0.556	0.485	0.701	0.576	1.425	1.044
miR-130a	1.22	1.128	1.103	0.706	0.712	1.359	0.65	0.759
miR-130b	1.172	1.088	1.105	0.818	0.745	1.437	0.635	0.748
CPEB2	1.002	1.046	1.011	0.926	0.876	0.933	0.964	0.971
DAZAP1	1.085	1.051	1.099	0.891	0.976	1.049	1.032	1.025
FMR1	0.884	0.94	0.977	0.734	0.71	0.794	0.909	0.68
FUS	0.727	0.446	0.438	0.492	0.251	0.482	1.664	0.574
miR-106b	1.103	1.446	0.984	0.903	0.865	0.884	1.115	0.895
miR-96	1.18	1.271	0.662	0.487	0.725	0.91	0.881	0.692
miR-93	1.095	1.427	0.978	0.893	0.848	0.876	1.113	0.891
HNRNPAB	2.123	0	1.961	0	0	1.949	1.992	0
let-7e	0.982	0.614	0.959	0.932	0.827	0.838	0.657	0.613
miR-374b	1.051	1.03	1.04	0.648	0.557	0.745	0.722	1.218
miR-374a	1.039	1.086	1.027	0.634	0.546	0.787	0.7	1.215
miR-18a	0.944	0.919	1.46	0.477	1.589	0.742	1.711	0.805
miR-378	0.742	0.709	1.385	0.515	1.035	0	0.492	0.259
miR-361-5p	1.542	2.051	1.22	0.756	0.747	2.25	0.894	0.926
U2AF2	0.993	0.956	0.971	0.9	0.861	0.94	0.987	1.011
miR-183	0.518	1.29	1.136	1.322	0.315	0.777	0.714	0.733
miR-182	0.968	0.993	0.822	0.787	0.757	0.855	0.835	0.782
miR-186	1.003	1.106	1.381	0.903	1.131	0.93	0.626	0.905
miR-221	1.039	0.925	0.344	0.653	1.511	0.778	1.4	1.05
miR-222	1.01	0.89	0.337	0.646	1.483	0.769	1.359	1.034
RBM5	0.963	0.869	0.819	0.812	0.727	0.802	0.842	0.825
RBM8A	0.59	0.376	0.513	0.361	0.32	0.512	0.126	0.356
RBM3	1.005	0.807	1.018	0.814	0.86	1.002	1.09	1
RBM4	0.446	0.503	1.189	0.454	0.423	0.677	0.555	0.592
YBX1	0.933	1.031	0.893	1.008	0.93	0.915	0.936	0.924
PCBP1	0.844	0.81	0.941	0.882	0.78	0.735	0.649	0.758
miR-590-3p	0.742	0.916	0.626	1.305	1.087	1.099	1.051	0.907
AUF1	0.955	0.852	1.052	0.909	0.908	1.058	1.014	1.217
ESRP2	0.939	0.851	0.819	0.709	0.715	0.806	0.825	0.771
PABPC1	0.978	1.067	1.008	1.039	1.13	0.952	0.968	1.166
PABPN1	1.042	1.082	1.021	0.937	0.961	0.955	0.948	0.987
CNOT4	0.936	0.852	0.833	0.838	0.7	0.749	0.831	1.101
RALY	1.006	1.012	0.993	0.883	0.809	0.923	0.958	0.966
CPEB4	1.01	1.008	1.02	0.894	0.853	0.929	0.959	0.988
miR-16	0.931	0.919	0.747	0.744	1.482	0.622	1.037	0.878
miR-17	1.098	1.459	0.975	0.894	0.883	0.877	1.107	0.893
miR-331-3p	0	0	0	0	0	0	0	0
HNRNPC	1.019	1.027	1.012	0.905	0.855	0.948	0.972	0.98
HNRNPA2B1	1.009	0.886	0.92	0.817	0.701	0.842	1.002	0.977
HNRNPK	0.826	0.77	0.899	0.757	0.721	0.643	0.687	0.715
G3BP2	0.94	0.991	0.844	0.807	0.837	0.896	0.907	0.843
FXR2	0.783	0.864	0.872	0.645	0.518	0.618	0.779	0.581
HNRNPA1	1.008	0.885	0.919	0.811	0.705	0.84	1.005	0.973
MBNL1	0.969	0.965	0.913	0.78	0.842	0.9	1.349	0.672
miR-10a	1.488	0.633	1.07	0.854	1.049	2.315	0.825	1.202
miR-10b	1.523	0.647	1.078	0.86	1.027	2.372	0.821	1.206
miR-101	0.715	0.598	1.129	0.967	0.914	1.114	0.813	1.408
miR-107	1.125	0.569	0.719	0.803	1.206	1.104	0.981	0.814
miR-9	1.035	1.331	1.196	0.777	1.04	0.813	0.88	0.923
miR-7	1.22	0.911	1.638	1.424	1.048	0.955	0.923	0.582
miR-92a	0.894	1.142	0.907	0.825	1.094	0.713	1.491	1.086
miR-218	0.909	0.872	0.551	1.03	0.819	1.116	0.969	1.284
miR-99b	0.765	0	2.191	0.799	0.807	0.699	1.583	0.815
miR-99a	0.804	0	2.107	0.78	0.816	0.74	1.572	0.803
miR-192	0.586	1.664	1.33	0.585	0.288	1.047	0.279	2.057
miR-191	0.878	0.819	0	1.707	6.96	0.819	0	1.744
miR-19b	0.982	0.955	0.773	0.571	0.884	0.992	0.694	0.62
miR-19a	0.982	0.958	0.768	0.571	0.878	1.005	0.694	0.615
SART3	0.98	1.069	1.008	1.04	1.13	0.951	0.968	1.167
PTBP1	1.012	0.981	1.036	0.911	0.873	0.945	0.959	0.941
RBMS1	1.119	1.131	1.109	1.06	1.055	1.117	1.209	1.095
miR-148b	0.965	1.235	1.02	1.438	0.668	1.209	1.602	1.034
miR-148a	0.964	1.231	1.025	1.434	0.666	1.212	1.59	1.027
ZCRB1	1.212	1.143	1.238	0.934	0.997	1.155	1.01	1.044
ZC3H14	0.992	1.011	1.042	0.906	0.881	0.92	0.949	0.983
miR-140-3p	0	0	0	0	0	0	0	0
miR-181a	0.984	0.98	1.121	1.137	0.57	1.44	0.96	0.772
miR-181c	0.986	0.98	1.113	1.142	0.576	1.453	0.963	0.767
IGF2BP2	1.013	0.997	1.044	0.928	1.207	0.983	0.985	0.99
MATR3	0.996	1.045	1.06	0.979	1.014	1.086	1.045	1.093
KHDRBS3	0.971	1.182	1.072	1.074	1.073	0.882	1.059	1.07
miR-125b	0.925	0.645	1.293	0.431	0.703	0.689	0.736	0.766
CUGBP	1.076	0.297	1.448	0.299	1.004	0.792	0.562	1.573

## Sheet: PUM2_normal
PUM2_normal	u_200	u_150	u_100	u_50	d_50	d_100	d_150	d_200
miR-20a	1.308	1.413	1.308	1.496	1.515	1.43	1.091	1.052
miR-29a	1.031	1.059	1.028	1.036	0.943	1.067	0.97	0.801
miR-29c	1.038	1.058	1.062	1.043	0.93	1.052	0.967	0.814
miR-29b	1.035	1.055	1.032	1.038	0.931	1.056	0.962	0.811
miR-125a-5p	1.123	0.913	1.02	0.75	0.706	0.693	0.726	0.637
miR-196a	1.462	1.63	1.67	0.913	1.04	1.021	1.153	0.923
miR-196b	1.455	1.636	1.681	0.913	1.049	1.023	1.159	0.926
let-7i	1.138	0.879	1.021	0.943	0.978	0.994	0.862	0.885
ELAVL2	1.185	1.179	1.209	1.279	1.312	1.303	1.216	1.11
let-7c	1.149	0.852	1.036	0.934	0.919	1	0.88	0.883
let-7b	1.183	0.93	1.114	1.034	1.045	1.085	0.938	0.961
let-7a	1.182	0.93	1.112	1.033	1.043	1.088	0.933	0.964
let-7g	1.166	0.882	1.103	0.979	1.015	1.071	0.978	0.923
let-7f	1.138	0.853	1.017	0.951	0.968	0.99	0.872	0.874
let-7d	1.154	0.853	1.035	0.936	0.922	1.001	0.884	0.883
TARDBP	1.006	1.097	0.968	0.903	0.824	0.951	0.994	0.922
TIA1	1.095	1.11	1.134	1.118	1.149	1.161	1.109	1.084
SRSF9	0.831	0.816	0.742	0.602	0.595	0.668	0.682	0.701
SRSF2	0.889	0.807	0.748	0.55	0.599	0.655	0.694	0.705
SRSF7	0.931	0.4	0.919	0.23	0.463	0.381	0.458	0.464
SNRNP70	0.983	1.001	1.02	0.918	0.851	0.912	0.927	0.929
HNRPLL	1.05	0.984	1.044	1	1.101	0.952	0.898	0.878
SFPQ	0.966	1.066	0.994	0.974	0.947	1.019	0.963	0.946
MSI1	1.078	1.125	1.048	0.908	0.971	0.999	1.038	1
IGF2BP3	1.072	1.037	1.071	0.977	1.12	1.049	0.979	0.981
RBM6	0.997	0.927	0.878	0.787	0.753	0.86	0.822	0.836
miR-32	1.448	1.278	1.7	1.738	1.669	1.568	1.481	1.328
HuR	1.089	1.132	1.155	1.136	1.153	1.159	1.124	1.074
miR-27b	1.319	1.314	1.25	1.381	1.244	1.393	0.977	1.099
miR-27a	1.315	1.309	1.251	1.376	1.251	1.396	0.978	1.101
ANKHD1	0.801	1.038	0.899	0.667	0.704	0.626	0.735	0.816
miR-15b	1.019	1.135	1.127	0.925	0.971	1.047	0.949	0.983
miR-15a	1.015	1.142	1.128	0.939	0.974	1.045	0.946	0.983
SRSF10	0.956	0.992	0.914	0.768	0.774	0.812	0.811	0.81
HNRNPL	1.041	1.032	1.056	0.97	1.047	0.963	0.9	0.92
miR-128	1.255	1.316	1.271	1.171	1.162	1.356	0.991	0.886
miR-126	1.907	1.48	1.789	1.131	1.503	0.349	1.85	1.152
miR-25	1.403	1.244	1.704	1.709	1.637	1.598	1.458	1.323
miR-34a	1.213	0.896	1.385	0.74	0.606	0.885	0.678	0.668
miR-301b	1.252	1.339	1.336	1.646	1.25	1.368	1.068	1.139
miR-301a	1.25	1.311	1.331	1.618	1.229	1.346	1.048	1.125
miR-23b	1.293	1.391	1.619	1.792	1.581	1.378	1.083	1.088
miR-33a	1.476	1.599	1.959	1.817	2.009	1.371	1.243	1.245
RBM28	0.999	0.923	0.932	0.828	0.782	0.788	0.824	0.899
miR-340	1.164	1.355	1.725	1.847	2.53	2.033	1.434	1.454
QKI	1.018	1.158	1.094	0.961	0.98	1.005	1.023	0.948
PUM2	1.194	1.292	1.445	1.768	1.768	1.445	1.292	1.194
miR-424	1.018	1.135	1.118	0.923	0.958	1.048	0.947	0.987
miR-425	0.805	1.612	1.67	1.651	2.065	1.66	1.747	1.159
PABPC4	1.096	1.102	1.078	1.005	1.104	1.054	1.075	0.988
miR-421	1.096	1.751	1.695	1.824	1.913	1.413	1.535	1.222
PCBP2	0.732	0.718	0.68	0.522	0.446	0.569	0.552	0.542
SNRPA	1.084	1.004	1.003	0.986	0.905	0.908	0.879	0.901
miR-615-3p	2.833	0	0	0	0	0	0	3.157
miR-26a	1.677	1.451	1.446	1.516	1.302	1.464	1.141	1.139
miR-26b	1.681	1.448	1.452	1.515	1.303	1.461	1.139	1.137
miR-30c	1.37	1.459	1.459	1.662	1.185	1.325	1.143	0.973
miR-30b	1.365	1.454	1.456	1.665	1.176	1.329	1.143	0.987
miR-30a	1.366	1.454	1.455	1.658	1.18	1.319	1.142	0.977
miR-30e	1.368	1.454	1.454	1.654	1.176	1.315	1.138	0.978
miR-30d	1.361	1.456	1.452	1.657	1.176	1.315	1.145	0.981
KHSRP	0.959	0.938	0.997	0.96	0.993	0.944	0.936	0.927
KHDRBS1	1.023	1.088	1.099	1.091	1.333	1.281	1.196	1.112
ZNF638	0.993	0.944	1.009	1.005	0.905	1.017	1.032	0.984
HNRNPCL1	1.103	1.116	1.152	1.125	1.187	1.155	1.126	1.071
HNRNPH2	0.703	0.685	0.602	0.421	0.462	0.518	0.55	0.589
FXR1	1.048	0.995	1.104	0.987	0.998	1.096	0.991	1.072
SRSF1	0.787	0.773	0.698	0.533	0.495	0.574	0.616	0.603
miR-21	1.683	1.441	1.955	1.527	1.392	1.758	1.515	1.069
miR-22	1.251	1.416	1.164	0.763	0.887	0.883	1.129	0.972
RBM45	0.87	0.867	0.813	0.677	0.599	0.675	0.669	0.704
miR-24	1.224	1.346	0.912	1.266	0.852	0.988	0.509	0.661
miR-130a	1.248	1.306	1.337	1.636	1.271	1.381	1.06	1.13
miR-130b	1.257	1.343	1.347	1.657	1.259	1.369	1.113	1.149
CPEB2	1.081	1.094	1.134	1.109	1.136	1.143	1.114	1.048
DAZAP1	1.053	1.025	1.029	0.95	0.98	1.02	1.084	0.999
FMR1	0.856	0.875	0.744	0.649	0.549	0.672	0.69	0.686
FUS	0.57	0.598	0.629	0.299	0.436	0.35	0.445	0.256
miR-106b	1.296	1.387	1.326	1.514	1.519	1.436	1.101	1.044
miR-96	1.079	1.318	1.06	1.328	0.986	1.356	1.143	0.901
miR-93	1.313	1.379	1.314	1.501	1.544	1.426	1.113	1.056
HNRNPAB	0.571	2.875	2.219	1.176	0	0	0.567	2.389
let-7e	1.15	0.854	1.041	0.932	0.914	1	0.882	0.884
miR-374b	1.862	1.205	1.775	2.232	3.013	2.117	1.361	1.333
miR-374a	1.834	1.18	1.744	2.216	2.953	2.08	1.34	1.314
miR-18a	1.583	1.785	1.741	1.02	1.347	1.129	1.058	1.638
miR-378	0.872	1.568	1.682	1.28	0.772	1.004	1.191	0.577
miR-361-5p	1.359	1.635	1.065	1.854	1.996	1.966	1.008	1.652
U2AF2	1.039	1.079	1.091	1.018	1.06	1.079	1.055	1.032
miR-183	1.199	1.461	1.345	1.464	1.843	1.387	1.525	1.357
miR-182	1.142	1.335	1.194	1.401	1.042	1.461	1.136	0.965
miR-186	1.107	1.189	1.652	1.552	1.894	2.071	1.615	1.447
miR-221	1.298	1.231	1.801	1.616	1.836	1.601	1.37	1.537
miR-222	1.298	1.235	1.808	1.587	1.805	1.621	1.4	1.5
RBM5	0.831	0.825	0.785	0.635	0.611	0.678	0.728	0.715
RBM8A	0.62	0.697	0.635	0.419	0.443	0.377	0.418	0.262
RBM3	1.034	1.126	1.091	0.883	0.954	1.017	0.953	0.887
RBM4	0.601	0.596	0.518	0.372	0.356	0.451	0.412	0.452
YBX1	0.968	0.993	0.905	0.8	0.753	0.824	0.805	0.802
PCBP1	0.776	0.836	0.721	0.584	0.509	0.627	0.615	0.613
miR-590-3p	0.951	1.329	1.511	1.313	2.039	1.989	1.544	1.344
AUF1	1.162	1.07	1.233	1.292	1.382	1.294	1.207	1.143
ESRP2	0.856	0.865	0.801	0.653	0.626	0.643	0.672	0.668
PABPC1	1.12	1.11	1.077	0.976	1.019	1.015	1.03	0.963
PABPN1	1.075	1.071	1.052	0.92	0.931	0.978	0.977	0.884
CNOT4	0.886	0.853	0.785	0.669	0.687	0.739	0.749	0.724
RALY	1.106	1.113	1.135	1.114	1.17	1.156	1.114	1.09
CPEB4	1.099	1.113	1.146	1.129	1.172	1.157	1.114	1.076
miR-16	1.02	1.137	1.121	0.923	0.961	1.049	0.949	0.987
miR-17	1.29	1.375	1.342	1.494	1.514	1.436	1.101	1.032
miR-331-3p	0	0	0	0	0	0	0	0
HNRNPC	1.094	1.112	1.145	1.123	1.175	1.155	1.117	1.07
HNRNPA2B1	0.942	0.93	0.89	0.726	0.738	0.801	0.831	0.772
HNRNPK	0.749	0.72	0.68	0.528	0.449	0.53	0.529	0.554
G3BP2	0.967	0.942	0.905	0.864	0.824	0.885	0.876	0.838
FXR2	0.724	0.669	0.57	0.497	0.399	0.506	0.466	0.489
HNRNPA1	0.943	0.93	0.891	0.727	0.738	0.802	0.831	0.772
MBNL1	0.872	0.839	0.899	0.665	0.675	0.804	0.758	0.755
miR-10a	0.902	1.863	0.976	1.65	1.455	0.898	1.026	1.33
miR-10b	0.912	1.862	0.984	1.567	1.486	0.895	1.031	1.352
miR-101	1.337	1.638	1.759	2.195	1.82	1.738	1.702	1.312
miR-107	0.886	1.485	1.415	0.962	1.135	1.39	0.934	0.923
miR-9	1.048	1.071	1.046	0.935	0.784	0.982	1.054	0.932
miR-7	1.199	1.447	1.177	1.05	0.991	1.277	0.955	1.024
miR-92a	1.394	1.238	1.702	1.704	1.647	1.601	1.466	1.32
miR-218	1.337	1.186	1.368	1.288	1.037	1.095	1.118	1.189
miR-99b	1.126	2.656	2.73	1.789	1.584	0.83	1.749	1.334
miR-99a	1.133	2.642	2.706	1.787	1.575	0.847	1.801	1.339
miR-192	1.614	1.989	1.523	1.093	1.362	1.432	1.412	1.195
miR-191	1.023	1.511	2.163	0.766	1.229	1.401	1.764	0.77
miR-19b	1.571	1.403	1.525	1.667	1.359	1.296	1.03	1.062
miR-19a	1.561	1.41	1.523	1.668	1.357	1.301	1.027	1.062
SART3	1.121	1.111	1.076	0.976	1.019	1.017	1.029	0.964
PTBP1	1.013	1.067	1.087	1.037	1.035	1.051	1.043	0.997
RBMS1	1.22	1.265	1.389	1.559	1.671	1.426	1.253	1.162
miR-148b	1.07	1.425	1.436	1.629	1.034	1.021	0.976	0.737
miR-148a	1.067	1.431	1.431	1.63	1.038	1.022	0.973	0.733
ZCRB1	1.056	1.062	1.091	1.193	1.1	1.259	1.187	1.083
ZC3H14	1.094	1.112	1.139	1.131	1.143	1.149	1.128	1.075
miR-140-3p	0	0	0	0	0	0	0	0
miR-181a	1.175	1.544	1.604	1.855	1.57	1.287	1.36	1.333
miR-181c	1.168	1.546	1.602	1.85	1.57	1.287	1.357	1.329
IGF2BP2	1.073	1.033	1.072	0.977	1.112	1.041	0.987	0.97
MATR3	1.119	1.018	1.083	0.988	0.977	1.039	1.042	1.006
KHDRBS3	0.895	0.971	0.918	0.939	1.129	1.195	0.983	1.124
miR-125b	1.122	0.91	1.017	0.75	0.707	0.691	0.727	0.636
CUGBP	1.02	0.966	0.864	0.712	0.838	0.988	0.829	1.319

## Sheet: PUM2_decile
PUM2_decile	u_200	u_150	u_100	u_50	d_50	d_100	d_150	d_200
miR-20a	1.302	1.416	1.318	1.511	1.56	1.509	1.179	1.152
miR-29a	1.007	1.048	1.016	1.038	0.959	1.097	1.013	0.849
miR-29c	1.011	1.037	1.056	1.041	0.942	1.086	1.009	0.855
miR-29b	1.015	1.041	1.022	1.047	0.942	1.079	1.009	0.858
miR-125a-5p	1.072	0.878	1.002	0.756	0.724	0.723	0.776	0.685
miR-196a	1.403	1.605	1.665	0.921	1.077	1.076	1.246	1.002
miR-196b	1.422	1.609	1.664	0.926	1.077	1.078	1.227	0.987
let-7i	1.117	0.878	1.026	0.952	1.001	1.038	0.913	0.945
ELAVL2	1.194	1.189	1.223	1.285	1.331	1.342	1.262	1.16
let-7c	1.133	0.849	1.035	0.939	0.941	1.037	0.927	0.938
let-7b	1.164	0.929	1.115	1.046	1.07	1.134	0.989	1.028
let-7a	1.167	0.926	1.117	1.048	1.068	1.13	0.986	1.025
let-7g	1.153	0.878	1.101	0.988	1.031	1.108	1.035	0.98
let-7f	1.118	0.854	1.017	0.961	0.99	1.023	0.923	0.933
let-7d	1.133	0.849	1.03	0.937	0.938	1.039	0.934	0.941
TARDBP	1	1.097	0.973	0.907	0.837	0.98	1.033	0.965
TIA1	1.093	1.11	1.139	1.125	1.165	1.194	1.151	1.132
SRSF9	0.787	0.783	0.724	0.599	0.606	0.685	0.707	0.732
SRSF2	0.843	0.775	0.737	0.552	0.615	0.68	0.727	0.742
SRSF7	0.863	0.368	0.877	0.224	0.471	0.389	0.483	0.5
SNRNP70	0.971	0.993	1.023	0.928	0.876	0.947	0.973	0.982
HNRPLL	1.021	0.968	1.038	1.007	1.128	0.989	0.944	0.928
SFPQ	0.946	1.051	0.985	0.97	0.953	1.038	0.991	0.98
MSI1	1.059	1.117	1.056	0.923	1	1.038	1.087	1.052
IGF2BP3	1.068	1.037	1.075	0.979	1.136	1.079	1.019	1.029
RBM6	0.968	0.911	0.869	0.789	0.767	0.885	0.856	0.876
miR-32	1.523	1.316	1.707	1.685	1.617	1.552	1.515	1.378
HuR	1.093	1.138	1.162	1.141	1.169	1.19	1.166	1.121
miR-27b	1.318	1.313	1.232	1.338	1.231	1.4	1.01	1.16
miR-27a	1.323	1.309	1.235	1.345	1.234	1.41	1.009	1.166
ANKHD1	0.765	1.01	0.878	0.661	0.71	0.641	0.763	0.865
miR-15b	0.99	1.112	1.116	0.927	0.99	1.099	1.017	1.079
miR-15a	0.988	1.119	1.115	0.941	0.999	1.097	1.016	1.074
SRSF10	0.927	0.971	0.904	0.77	0.789	0.838	0.846	0.853
HNRNPL	1.018	1.02	1.053	0.977	1.07	0.999	0.944	0.977
miR-128	1.254	1.309	1.258	1.145	1.152	1.377	1.028	0.939
miR-126	1.926	1.524	1.76	1.096	1.427	0.355	1.986	1.229
miR-25	1.48	1.285	1.704	1.658	1.574	1.592	1.484	1.386
miR-34a	1.167	0.875	1.369	0.74	0.625	0.938	0.73	0.744
miR-301b	1.276	1.358	1.355	1.659	1.282	1.44	1.16	1.266
miR-301a	1.278	1.343	1.343	1.627	1.264	1.426	1.134	1.246
miR-23b	1.355	1.432	1.625	1.756	1.552	1.383	1.113	1.148
miR-33a	1.571	1.658	1.96	1.771	1.924	1.349	1.27	1.323
RBM28	0.967	0.904	0.926	0.835	0.8	0.811	0.852	0.932
miR-340	1.232	1.395	1.706	1.758	2.372	1.951	1.412	1.458
QKI	1.015	1.157	1.096	0.965	0.99	1.031	1.062	0.987
PUM2	1.22	1.306	1.445	1.74	1.74	1.445	1.306	1.22
miR-424	0.99	1.112	1.11	0.924	0.979	1.098	1.014	1.08
miR-425	0.84	1.666	1.646	1.576	1.994	1.657	1.757	1.206
PABPC4	1.099	1.103	1.077	0.999	1.104	1.069	1.101	1.02
miR-421	1.156	1.799	1.685	1.761	1.829	1.392	1.551	1.268
PCBP2	0.676	0.673	0.65	0.511	0.446	0.574	0.563	0.557
SNRPA	1.054	0.984	0.993	0.983	0.92	0.933	0.918	0.95
miR-615-3p	2.364	0	0	0	0	0	0	3.049
miR-26a	1.725	1.485	1.471	1.533	1.343	1.538	1.232	1.263
miR-26b	1.723	1.484	1.472	1.529	1.345	1.543	1.234	1.266
miR-30c	1.394	1.48	1.466	1.653	1.175	1.345	1.194	1.033
miR-30b	1.409	1.474	1.458	1.643	1.173	1.355	1.199	1.054
miR-30a	1.398	1.473	1.459	1.646	1.171	1.347	1.194	1.047
miR-30e	1.406	1.476	1.461	1.645	1.171	1.348	1.192	1.04
miR-30d	1.402	1.48	1.456	1.641	1.176	1.338	1.193	1.041
KHSRP	0.931	0.917	0.981	0.952	0.999	0.96	0.962	0.959
KHDRBS1	1.069	1.117	1.099	1.059	1.281	1.25	1.184	1.112
ZNF638	0.984	0.937	1.005	1	0.908	1.037	1.063	1.022
HNRNPCL1	1.104	1.121	1.159	1.132	1.204	1.188	1.168	1.119
HNRNPH2	0.641	0.635	0.568	0.409	0.46	0.517	0.555	0.599
FXR1	1.054	1.002	1.12	0.997	1.017	1.137	1.039	1.129
SRSF1	0.734	0.73	0.673	0.527	0.502	0.589	0.64	0.632
miR-21	1.725	1.486	2.026	1.539	1.434	1.865	1.657	1.189
miR-22	1.187	1.374	1.149	0.77	0.917	0.93	1.224	1.073
RBM45	0.824	0.83	0.794	0.675	0.615	0.701	0.708	0.754
miR-24	1.175	1.305	0.892	1.252	0.862	1.027	0.541	0.714
miR-130a	1.281	1.326	1.364	1.669	1.314	1.462	1.16	1.262
miR-130b	1.277	1.365	1.365	1.677	1.299	1.454	1.208	1.287
CPEB2	1.08	1.097	1.14	1.114	1.152	1.173	1.156	1.095
DAZAP1	1.027	1.013	1.032	0.969	1.015	1.067	1.14	1.056
FMR1	0.808	0.838	0.727	0.645	0.559	0.69	0.716	0.721
FUS	0.52	0.545	0.593	0.29	0.442	0.359	0.471	0.277
miR-106b	1.29	1.389	1.328	1.519	1.562	1.506	1.182	1.142
miR-96	1.071	1.311	1.056	1.326	0.997	1.403	1.215	0.979
miR-93	1.302	1.373	1.313	1.511	1.578	1.494	1.193	1.157
HNRNPAB	0.584	2.919	2.181	1.207	0	0	0.615	2.483
let-7e	1.131	0.846	1.036	0.942	0.943	1.036	0.924	0.945
miR-374b	1.958	1.223	1.761	2.159	2.917	2.118	1.385	1.394
miR-374a	1.927	1.205	1.745	2.161	2.885	2.08	1.37	1.373
miR-18a	1.584	1.775	1.725	1.015	1.365	1.202	1.144	1.818
miR-378	0.825	1.495	1.633	1.276	0.789	1.036	1.275	0.628
miR-361-5p	1.368	1.68	1.078	1.875	2.09	2.106	1.098	1.805
U2AF2	1.031	1.076	1.095	1.025	1.08	1.112	1.099	1.082
miR-183	1.226	1.491	1.373	1.477	1.889	1.477	1.637	1.489
miR-182	1.147	1.34	1.201	1.396	1.056	1.512	1.208	1.042
miR-186	1.162	1.235	1.676	1.53	1.847	2.078	1.663	1.525
miR-221	1.332	1.254	1.802	1.566	1.779	1.595	1.393	1.591
miR-222	1.338	1.258	1.8	1.541	1.752	1.61	1.428	1.563
RBM5	0.791	0.796	0.771	0.635	0.623	0.7	0.759	0.753
RBM8A	0.555	0.631	0.591	0.408	0.452	0.399	0.457	0.296
RBM3	1.029	1.124	1.097	0.89	0.97	1.055	0.996	0.932
RBM4	0.536	0.538	0.48	0.357	0.356	0.459	0.43	0.486
YBX1	0.944	0.976	0.9	0.802	0.769	0.853	0.842	0.847
PCBP1	0.728	0.795	0.698	0.578	0.513	0.639	0.634	0.635
miR-590-3p	1.057	1.414	1.531	1.247	1.888	1.893	1.507	1.34
AUF1	1.17	1.077	1.244	1.292	1.398	1.32	1.245	1.186
ESRP2	0.802	0.82	0.771	0.642	0.627	0.651	0.687	0.688
PABPC1	1.115	1.107	1.077	0.978	1.033	1.044	1.07	1.009
PABPN1	1.069	1.069	1.057	0.93	0.955	1.018	1.032	0.943
CNOT4	0.846	0.824	0.772	0.669	0.702	0.763	0.782	0.764
RALY	1.106	1.116	1.142	1.12	1.188	1.188	1.157	1.139
CPEB4	1.098	1.116	1.152	1.135	1.188	1.188	1.155	1.122
miR-16	0.995	1.114	1.111	0.926	0.984	1.101	1.021	1.085
miR-17	1.285	1.375	1.339	1.508	1.55	1.501	1.184	1.133
miR-331-3p	0	0	0	0	0	0	0	0
HNRNPC	1.096	1.116	1.153	1.13	1.193	1.186	1.159	1.119
HNRNPA2B1	0.901	0.898	0.876	0.73	0.751	0.824	0.86	0.801
HNRNPK	0.69	0.672	0.648	0.515	0.45	0.536	0.541	0.572
G3BP2	0.941	0.926	0.902	0.869	0.843	0.914	0.916	0.882
FXR2	0.667	0.629	0.547	0.489	0.402	0.517	0.482	0.513
HNRNPA1	0.898	0.898	0.874	0.728	0.752	0.824	0.86	0.8
MBNL1	0.839	0.816	0.889	0.665	0.687	0.829	0.789	0.79
miR-10a	0.899	1.863	0.967	1.637	1.452	0.89	1.044	1.381
miR-10b	0.915	1.863	0.981	1.547	1.458	0.902	1.06	1.402
miR-101	1.429	1.692	1.775	2.134	1.748	1.709	1.705	1.344
miR-107	0.888	1.484	1.411	0.954	1.15	1.452	0.999	1.01
miR-9	1.032	1.064	1.051	0.953	0.819	1.046	1.147	1.025
miR-7	1.165	1.409	1.151	1.035	0.998	1.307	0.989	1.094
miR-92a	1.477	1.28	1.701	1.658	1.58	1.597	1.486	1.38
miR-218	1.324	1.18	1.378	1.306	1.067	1.153	1.209	1.302
miR-99b	1.106	2.625	2.721	1.792	1.549	0.847	1.782	1.352
miR-99a	1.106	2.616	2.661	1.732	1.532	0.83	1.751	1.376
miR-192	1.618	2.02	1.527	1.133	1.415	1.524	1.53	1.32
miR-191	1.019	1.46	2.054	0.716	1.174	1.373	1.757	0.795
miR-19b	1.577	1.415	1.535	1.67	1.393	1.364	1.106	1.178
miR-19a	1.572	1.423	1.536	1.678	1.396	1.367	1.108	1.177
SART3	1.113	1.108	1.077	0.978	1.033	1.044	1.069	1.01
PTBP1	1.003	1.062	1.088	1.041	1.051	1.079	1.083	1.043
RBMS1	1.239	1.287	1.41	1.572	1.703	1.474	1.312	1.224
miR-148b	1.082	1.432	1.437	1.615	1.058	1.064	1.038	0.806
miR-148a	1.079	1.43	1.437	1.627	1.055	1.067	1.044	0.805
ZCRB1	1.077	1.076	1.097	1.193	1.106	1.284	1.223	1.129
ZC3H14	1.095	1.116	1.145	1.136	1.158	1.18	1.171	1.121
miR-140-3p	0	0	0	0	0	0	0	0
miR-181a	1.216	1.584	1.601	1.813	1.529	1.288	1.387	1.392
miR-181c	1.217	1.587	1.604	1.809	1.531	1.29	1.393	1.39
IGF2BP2	1.068	1.031	1.075	0.982	1.129	1.07	1.027	1.018
MATR3	1.115	1.015	1.083	0.99	0.989	1.066	1.081	1.049
KHDRBS3	0.913	0.976	0.902	0.897	1.075	1.156	0.965	1.111
miR-125b	1.067	0.875	1	0.757	0.729	0.726	0.773	0.688
CUGBP	0.992	0.92	0.858	0.709	0.843	1.013	0.842	1.347

## Sheet: PUM2_AUcontent
PUM2_AUcontent	u_200	u_150	u_100	u_50	d_50	d_100	d_150	d_200
miR-20a	1.267	1.373	1.266	1.443	1.495	1.419	1.086	1.046
miR-29a	1.1	1.11	1.098	1.222	1.13	1.217	1.109	0.938
miR-29c	1.111	1.109	1.136	1.229	1.112	1.211	1.102	0.942
miR-29b	1.116	1.11	1.096	1.23	1.114	1.206	1.114	0.943
miR-125a-5p	1.171	0.923	1.05	0.85	0.815	0.762	0.801	0.713
miR-196a	1.45	1.599	1.64	0.93	1.107	1.052	1.196	0.965
miR-196b	1.45	1.601	1.659	0.94	1.101	1.05	1.208	0.965
let-7i	1.133	0.859	1.007	0.963	1.03	1.032	0.892	0.933
ELAVL2	1.088	1.127	1.144	1.096	1.106	1.199	1.127	0.991
let-7c	1.14	0.833	1.015	0.949	0.966	1.027	0.907	0.92
let-7b	1.171	0.91	1.096	1.051	1.103	1.119	0.968	1.005
let-7a	1.164	0.912	1.098	1.054	1.099	1.125	0.961	1.004
let-7g	1.157	0.859	1.08	1.001	1.063	1.103	1.01	0.962
let-7f	1.136	0.838	0.999	0.976	1.021	1.019	0.904	0.913
let-7d	1.138	0.836	1.014	0.947	0.969	1.027	0.91	0.922
TARDBP	0.956	1.059	0.931	0.836	0.766	0.918	0.965	0.881
TIA1	1.01	1.058	1.07	0.972	0.987	1.074	1.034	0.978
SRSF9	0.872	0.835	0.773	0.689	0.696	0.743	0.759	0.796
SRSF2	0.868	0.772	0.72	0.551	0.621	0.663	0.7	0.724
SRSF7	0.925	0.384	0.911	0.247	0.5	0.398	0.482	0.491
SNRNP70	0.97	0.978	0.998	0.911	0.869	0.926	0.944	0.952
HNRPLL	1.045	0.964	1.028	1.026	1.167	0.986	0.929	0.924
SFPQ	1.002	1.081	1.022	1.068	1.065	1.11	1.05	1.049
MSI1	1.058	1.098	1.026	0.892	0.971	1.005	1.049	1.012
IGF2BP3	1.021	1.001	1.031	0.905	1.044	1.015	0.953	0.94
RBM6	0.985	0.901	0.858	0.798	0.789	0.881	0.843	0.873
miR-32	1.428	1.265	1.681	1.725	1.679	1.588	1.516	1.36
HuR	1.015	1.087	1.099	1.005	1.013	1.088	1.061	0.986
miR-27b	1.305	1.284	1.225	1.399	1.316	1.426	1.007	1.155
miR-27a	1.31	1.283	1.223	1.394	1.309	1.432	1.011	1.155
ANKHD1	0.775	0.99	0.861	0.666	0.726	0.629	0.74	0.838
miR-15b	1.107	1.199	1.223	1.115	1.198	1.228	1.105	1.168
miR-15a	1.108	1.207	1.222	1.138	1.2	1.22	1.104	1.163
SRSF10	0.926	0.957	0.883	0.746	0.765	0.807	0.808	0.808
HNRNPL	1.024	1.005	1.032	0.97	1.075	0.978	0.915	0.947
miR-128	1.239	1.28	1.238	1.194	1.223	1.391	1.021	0.922
miR-126	1.904	1.426	1.77	1.141	1.517	0.357	1.89	1.207
miR-25	1.39	1.232	1.686	1.682	1.652	1.633	1.492	1.357
miR-34a	1.245	0.901	1.413	0.812	0.685	0.968	0.734	0.739
miR-301b	1.262	1.33	1.342	1.706	1.344	1.431	1.121	1.214
miR-301a	1.273	1.316	1.33	1.67	1.316	1.421	1.103	1.198
miR-23b	1.265	1.374	1.586	1.724	1.555	1.38	1.083	1.086
miR-33a	1.472	1.577	1.933	1.834	2.061	1.404	1.269	1.292
RBM28	0.991	0.897	0.91	0.841	0.822	0.809	0.848	0.938
miR-340	1.064	1.281	1.621	1.586	2.129	1.853	1.325	1.287
QKI	1.01	1.136	1.08	0.962	1.002	1.029	1.05	0.98
PUM2	1.136	1.252	1.396	1.624	1.624	1.396	1.252	1.136
miR-424	1.102	1.207	1.213	1.119	1.18	1.222	1.103	1.168
miR-425	0.799	1.588	1.631	1.658	2.117	1.689	1.798	1.2
PABPC4	0.998	1.044	1.009	0.853	0.921	0.958	0.985	0.873
miR-421	1.083	1.698	1.664	1.805	1.932	1.424	1.563	1.237
PCBP2	0.777	0.742	0.72	0.628	0.542	0.651	0.631	0.632
SNRPA	1.071	0.976	0.979	1	0.951	0.929	0.901	0.941
miR-615-3p	3.021	0	0	0	0	0	0	3.506
miR-26a	1.663	1.429	1.429	1.486	1.302	1.474	1.155	1.159
miR-26b	1.648	1.435	1.431	1.482	1.306	1.475	1.155	1.156
miR-30c	1.317	1.418	1.414	1.559	1.116	1.292	1.128	0.943
miR-30b	1.316	1.414	1.41	1.559	1.115	1.298	1.124	0.961
miR-30a	1.316	1.415	1.401	1.562	1.118	1.287	1.125	0.952
miR-30e	1.314	1.419	1.402	1.563	1.12	1.29	1.125	0.951
miR-30d	1.316	1.41	1.407	1.558	1.118	1.289	1.122	0.95
KHSRP	0.948	0.941	1.004	0.96	0.979	0.963	0.961	0.932
KHDRBS1	0.939	1.042	1.038	0.937	1.125	1.176	1.109	0.992
ZNF638	0.99	0.923	0.996	1.027	0.958	1.053	1.066	1.036
HNRNPCL1	1.014	1.065	1.085	0.971	1.008	1.064	1.045	0.96
HNRNPH2	0.86	0.805	0.742	0.686	0.732	0.726	0.772	0.842
FXR1	1.009	0.972	1.077	0.927	0.947	1.077	0.973	1.041
SRSF1	0.85	0.811	0.751	0.651	0.612	0.667	0.717	0.714
miR-21	1.666	1.433	1.951	1.509	1.392	1.78	1.555	1.104
miR-22	1.354	1.5	1.259	0.931	1.109	1.04	1.333	1.157
RBM45	0.875	0.851	0.807	0.713	0.652	0.706	0.702	0.751
miR-24	1.258	1.339	0.924	1.377	0.952	1.062	0.545	0.721
miR-130a	1.273	1.306	1.342	1.709	1.367	1.454	1.127	1.207
miR-130b	1.273	1.341	1.345	1.72	1.35	1.438	1.177	1.221
CPEB2	1.015	1.052	1.083	1	1.022	1.084	1.066	0.979
DAZAP1	1.042	1.002	1.009	0.952	1.005	1.041	1.108	1.03
FMR1	0.887	0.884	0.769	0.732	0.633	0.739	0.759	0.77
FUS	0.697	0.689	0.772	0.481	0.686	0.484	0.615	0.365
miR-106b	1.257	1.339	1.281	1.454	1.496	1.424	1.095	1.039
miR-96	1.077	1.301	1.046	1.351	1.041	1.392	1.176	0.952
miR-93	1.261	1.334	1.269	1.444	1.51	1.41	1.108	1.047
HNRNPAB	0.593	2.922	2.227	1.064	0	0	0.573	2.243
let-7e	1.139	0.829	1.019	0.946	0.969	1.031	0.907	0.923
miR-374b	1.726	1.149	1.683	1.92	2.531	1.959	1.268	1.19
miR-374a	1.696	1.137	1.657	1.911	2.52	1.938	1.249	1.18
miR-18a	1.599	1.749	1.733	1.039	1.417	1.175	1.092	1.727
miR-378	0.899	1.567	1.743	1.457	0.913	1.114	1.328	0.65
miR-361-5p	1.308	1.616	1.046	1.739	1.914	1.955	0.999	1.575
U2AF2	0.98	1.037	1.044	0.929	0.97	1.032	1.015	0.976
miR-183	1.221	1.459	1.344	1.521	1.988	1.463	1.612	1.432
miR-182	1.141	1.311	1.181	1.434	1.107	1.522	1.182	1.021
miR-186	1.051	1.154	1.6	1.418	1.723	1.984	1.56	1.364
miR-221	1.293	1.228	1.813	1.659	1.948	1.683	1.436	1.638
miR-222	1.305	1.239	1.801	1.642	1.917	1.709	1.465	1.601
RBM5	0.852	0.828	0.798	0.695	0.685	0.731	0.786	0.785
RBM8A	0.747	0.804	0.761	0.669	0.679	0.518	0.573	0.369
RBM3	1.041	1.11	1.088	0.91	1.015	1.06	0.998	0.94
RBM4	0.719	0.679	0.621	0.592	0.549	0.616	0.562	0.634
YBX1	0.959	0.965	0.888	0.813	0.791	0.846	0.826	0.837
PCBP1	0.811	0.853	0.749	0.672	0.596	0.698	0.685	0.694
miR-590-3p	0.882	1.29	1.443	1.132	1.738	1.839	1.453	1.214
AUF1	1.068	1.021	1.161	1.109	1.162	1.183	1.118	1.015
ESRP2	0.926	0.909	0.863	0.803	0.777	0.751	0.784	0.795
PABPC1	1.049	1.063	1.024	0.878	0.913	0.961	0.98	0.897
PABPN1	1.029	1.036	1.015	0.863	0.879	0.954	0.957	0.858
CNOT4	0.866	0.816	0.756	0.671	0.713	0.746	0.759	0.747
RALY	1.012	1.058	1.067	0.955	0.986	1.058	1.029	0.971
CPEB4	1.017	1.064	1.084	0.988	1.014	1.075	1.043	0.976
miR-16	1.11	1.206	1.214	1.127	1.183	1.224	1.113	1.173
miR-17	1.249	1.336	1.297	1.446	1.477	1.42	1.097	1.027
miR-331-3p	0	0	0	0	0	0	0	0
HNRNPC	1.012	1.063	1.083	0.98	1.013	1.071	1.044	0.97
HNRNPA2B1	0.942	0.913	0.882	0.76	0.797	0.837	0.872	0.822
HNRNPK	0.825	0.767	0.748	0.679	0.579	0.637	0.634	0.677
G3BP2	0.959	0.917	0.889	0.877	0.868	0.91	0.901	0.876
FXR2	0.812	0.73	0.643	0.669	0.534	0.627	0.578	0.621
HNRNPA1	0.943	0.914	0.883	0.76	0.796	0.837	0.87	0.822
MBNL1	0.877	0.824	0.895	0.697	0.727	0.844	0.795	0.804
miR-10a	0.948	1.894	1.013	1.837	1.664	0.979	1.126	1.501
miR-10b	0.952	1.928	1.01	1.754	1.69	0.989	1.133	1.505
miR-101	1.331	1.619	1.75	2.174	1.849	1.762	1.729	1.328
miR-107	0.927	1.528	1.474	1.073	1.301	1.536	1.021	1.033
miR-9	1.048	1.048	1.034	0.953	0.833	1.017	1.09	0.975
miR-7	1.163	1.391	1.134	1.049	1.025	1.287	0.957	1.049
miR-92a	1.39	1.224	1.681	1.682	1.649	1.629	1.486	1.352
miR-218	1.341	1.166	1.359	1.328	1.102	1.138	1.168	1.255
miR-99b	1.187	2.71	2.793	1.947	1.78	0.884	1.889	1.487
miR-99a	1.165	2.658	2.808	1.957	1.76	0.912	1.933	1.469
miR-192	1.602	1.949	1.489	1.12	1.428	1.48	1.477	1.261
miR-191	1.005	1.442	2.047	0.762	1.292	1.425	1.765	0.803
miR-19b	1.566	1.387	1.512	1.707	1.446	1.348	1.072	1.124
miR-19a	1.566	1.385	1.512	1.708	1.444	1.347	1.067	1.125
SART3	1.049	1.063	1.023	0.878	0.913	0.961	0.98	0.898
PTBP1	0.961	1.025	1.041	0.955	0.958	1.011	1.009	0.951
RBMS1	1.182	1.241	1.356	1.458	1.571	1.398	1.237	1.13
miR-148b	1.118	1.467	1.487	1.815	1.187	1.121	1.073	0.827
miR-148a	1.125	1.461	1.491	1.81	1.185	1.125	1.07	0.824
ZCRB1	0.984	1.019	1.034	1.045	0.953	1.177	1.113	0.985
ZC3H14	1.017	1.065	1.081	0.999	1	1.075	1.063	0.984
miR-140-3p	0	0	0	0	0	0	0	0
miR-181a	1.146	1.518	1.569	1.78	1.521	1.283	1.359	1.323
miR-181c	1.144	1.516	1.57	1.786	1.527	1.281	1.353	1.326
IGF2BP2	1.022	0.998	1.03	0.905	1.035	1.007	0.959	0.93
MATR3	1.096	0.994	1.06	0.964	0.972	1.042	1.05	1.013
KHDRBS3	0.826	0.918	0.864	0.825	0.985	1.113	0.919	1.023
miR-125b	1.168	0.92	1.053	0.851	0.814	0.769	0.809	0.717
CUGBP	0.906	0.887	0.793	0.585	0.677	0.884	0.738	1.143

## Sheet: PUM1_normal
PUM1_normal	u_200	u_150	u_100	u_50	d_50	d_100	d_150	d_200
miR-20a	1.704	1.498	1.481	2.491	1.769	2.221	2.164	1.348
miR-29a	1.293	1.107	1.294	0.78	1.287	0.855	1.406	1.182
miR-29c	1.279	1.125	1.308	0.789	1.205	0.861	1.398	1.193
miR-29b	1.298	1.125	1.297	0.781	1.209	0.875	1.408	1.175
miR-125a-5p	1.176	1.063	1.19	0.194	0.879	1.379	0.583	0.592
miR-196a	2.018	1.414	1.603	1.411	1.152	0.796	1.915	0.572
miR-196b	2.032	1.386	1.591	1.413	1.128	0.784	1.929	0.569
let-7i	1.505	0.965	1.433	1.432	0.872	0.846	0.822	1.095
ELAVL2	1.302	1.283	1.407	1.345	1.453	1.367	1.206	1.074
let-7c	1.477	1.002	1.424	1.439	0.675	0.81	0.846	1.063
let-7b	1.368	1.107	1.626	1.852	1.102	0.997	0.922	1.171
let-7a	1.375	1.111	1.61	1.863	1.097	1.008	0.924	1.176
let-7g	1.502	0.954	1.361	1.625	0.719	0.976	1.096	1.013
let-7f	1.451	0.968	1.391	1.475	0.818	0.788	0.839	1.022
let-7d	1.494	0.989	1.406	1.433	0.687	0.815	0.851	1.054
TARDBP	0.882	0.967	0.78	0.745	0.76	0.748	0.908	1.076
TIA1	1.12	1.051	1.147	1.115	1.295	1.204	1.101	1.103
SRSF9	0.836	0.799	0.743	0.558	0.442	0.572	0.623	0.635
SRSF2	0.769	0.656	0.728	0.569	0.514	0.454	0.53	0.61
SRSF7	0.756	0.368	0.357	0.357	0.75	0.701	0	1.127
SNRNP70	0.783	1.012	1.068	0.93	0.822	0.841	0.858	0.853
HNRPLL	1.179	1.018	1.083	1.327	1.633	1.095	0.833	0.821
SFPQ	1.007	0.958	1.144	0.827	0.859	0.939	0.935	0.993
MSI1	0.943	1.187	0.996	0.828	0.944	1.014	0.891	0.973
IGF2BP3	1.063	1.06	1.053	1.096	1.365	1.105	1.004	1.016
RBM6	1.017	0.866	0.856	0.713	0.631	0.808	0.712	0.712
miR-32	1.015	1.344	2.747	2.385	2.016	2.733	1.768	1.329
HuR	1.089	1.126	1.175	1.12	1.297	1.151	1.126	1.055
miR-27b	1.406	0.816	1.589	2.021	1.597	2.002	1.124	1.475
miR-27a	1.4	0.81	1.592	2.016	1.586	2.025	1.127	1.459
ANKHD1	0.899	0.932	0.733	0.726	0.533	0.656	0.793	0.582
miR-15b	0.598	1.571	2.278	1.402	1.092	0.921	0.901	1.128
miR-15a	0.594	1.564	2.216	1.407	1.094	0.905	0.9	1.129
SRSF10	0.946	0.985	0.825	0.728	0.729	0.763	0.742	0.756
HNRNPL	1.035	1.007	1.036	1.3	1.488	1.08	0.919	0.977
miR-128	1.734	1.027	1.885	1.708	1.333	1.993	1.167	1.332
miR-126	5.07	4.802	0	0	5.031	0	4.773	2.522
miR-25	1.065	1.405	2.822	2.48	1.938	2.893	1.849	1.393
miR-34a	1.872	0.614	1.285	0.616	1.231	1.53	1.091	0.625
miR-301b	0.998	1.381	1.781	2.3	1.222	1.321	1.432	1.152
miR-301a	0.973	1.347	1.717	2.244	1.199	1.289	1.379	1.137
miR-23b	1.058	1.582	1.233	1.973	1.781	2.009	0.938	1.224
miR-33a	1.983	1.369	2.915	2.986	1.961	1.686	1.963	1.757
RBM28	0.866	0.701	0.829	0.738	0.694	0.735	0.874	0.806
miR-340	1.356	1.927	2.828	2.689	3.823	2.348	1.89	1.834
QKI	0.953	1.194	0.934	1.027	0.828	1.037	0.936	0.841
PUM2	1.235	1.511	1.699	2.522	2.643	1.763	1.481	1.291
miR-424	0.593	1.599	2.201	1.402	1.081	0.919	0.899	1.144
miR-425	0.805	0.797	3.023	1.582	2.365	1.898	2.706	2.007
PABPC4	1.071	1.177	1.032	1.013	0.994	1.112	1.12	0.951
miR-421	0.763	1.517	2.383	3.664	2.104	1.433	1.889	1.361
PCBP2	0.857	0.762	0.684	0.555	0.387	0.619	0.545	0.508
SNRPA	0.91	0.919	1.139	1.131	0.988	0.845	0.806	0.992
miR-615-3p	0	0	0	0	0	0	0	0
miR-26a	1.675	1.856	2.169	2.479	1.642	1.907	1.977	1.088
miR-26b	1.661	1.866	2.164	2.494	1.638	1.888	1.985	1.079
miR-30c	1.351	1.426	1.966	2.355	1.125	1.222	1.283	1.052
miR-30b	1.347	1.42	1.944	2.373	1.125	1.228	1.288	1.053
miR-30a	1.35	1.426	1.962	2.358	1.128	1.236	1.276	1.055
miR-30e	1.347	1.418	1.958	2.36	1.123	1.228	1.282	1.061
miR-30d	1.35	1.409	1.945	2.347	1.119	1.232	1.289	1.049
KHSRP	1.096	0.951	1.086	1.091	1.353	1.032	0.967	0.929
KHDRBS1	1.074	1.061	1.078	1.116	1.393	1.323	1.21	1.106
ZNF638	0.877	1.023	0.895	1.091	0.82	0.936	0.969	0.938
HNRNPCL1	1.14	1.09	1.166	1.149	1.342	1.279	1.131	1.119
HNRNPH2	0.811	0.692	0.687	0.511	0.399	0.526	0.569	0.584
FXR1	1.203	0.969	0.887	1.128	1.207	1.224	1.101	0.91
SRSF1	0.787	0.806	0.761	0.541	0.433	0.524	0.576	0.635
miR-21	2.872	2.865	1.942	2.828	1.564	1.942	1	1.562
miR-22	1.305	1.262	0.763	0.643	0.81	0.909	0.953	1.455
RBM45	0.698	0.888	0.749	0.545	0.39	0.749	0.671	0.499
miR-24	1.295	2.299	0.85	1.152	1.031	2.166	0.257	0.784
miR-130a	0.945	1.391	1.821	2.256	1.174	1.318	1.421	1.169
miR-130b	0.985	1.358	1.836	2.294	1.226	1.45	1.473	1.163
CPEB2	1.09	1.103	1.151	1.138	1.274	1.225	1.14	1.077
DAZAP1	0.951	0.896	1.053	0.818	0.947	1.025	1.058	0.955
FMR1	0.775	0.749	0.697	0.675	0.467	0.66	0.671	0.57
FUS	0.911	0.806	0.704	0.663	0.665	0.561	0.444	0.225
miR-106b	1.743	1.52	1.502	2.501	1.784	2.275	2.165	1.364
miR-96	1.346	1.207	1.224	1.674	0.798	1.553	1.684	1.235
miR-93	1.713	1.5	1.477	2.489	1.763	2.246	2.162	1.458
HNRNPAB	3.861	0	0	0	0	0	0	0
let-7e	1.478	0.987	1.414	1.434	0.687	0.807	0.853	1.049
miR-374b	2.965	1.039	2.358	4.104	5.286	3.615	1.639	1.541
miR-374a	2.867	1.033	2.295	4.06	5.103	3.541	1.593	1.522
miR-18a	2.505	1.46	1.993	0.613	1.498	0.856	0.889	2.901
miR-378	1.411	1.355	2.174	1.855	0.933	0.428	2.272	0
miR-361-5p	1.407	1.729	0.657	2.418	5.042	1.97	1.374	1.039
U2AF2	1.01	1.068	1.081	0.947	1.131	1.057	1.01	1.023
miR-183	0.968	1.734	1.286	1.755	3.904	1.646	1.522	1.942
miR-182	1.229	1.149	1.162	1.816	0.954	1.917	1.6	1.504
miR-186	1.319	1.286	1.227	2.254	2.973	2.276	2.251	1.946
miR-221	1.605	0.88	2.977	2.65	3.35	1.339	0.89	1.614
miR-222	1.606	0.86	2.882	2.622	3.218	1.322	0.856	1.564
RBM5	0.788	0.834	0.753	0.632	0.475	0.635	0.705	0.769
RBM8A	0.695	0.751	0.718	0.692	0.55	0.722	0.41	0.35
RBM3	0.824	1.381	1.048	0.953	0.935	0.785	0.903	0.7
RBM4	0.626	0.716	0.647	0.517	0.453	0.472	0.576	0.502
YBX1	0.94	1.102	0.882	0.664	0.539	0.674	0.751	0.829
PCBP1	0.942	0.827	0.696	0.596	0.409	0.582	0.596	0.613
miR-590-3p	0.641	1.472	2.859	1.753	2.556	2.408	2.205	1.517
AUF1	1.177	1.071	1.368	1.293	1.727	1.3	1.059	1.312
ESRP2	0.808	0.88	0.821	0.599	0.569	0.624	0.702	0.647
PABPC1	1.119	1.177	1.057	0.945	0.86	1.031	1.039	0.93
PABPN1	1.079	1.105	1.04	0.873	0.795	0.924	0.945	0.884
CNOT4	0.903	0.8	0.734	0.622	0.694	0.745	0.619	0.694
RALY	1.124	1.082	1.136	1.121	1.315	1.232	1.089	1.094
CPEB4	1.129	1.13	1.195	1.162	1.326	1.253	1.135	1.105
miR-16	0.6	1.578	2.229	1.414	1.098	0.924	0.903	1.126
miR-17	1.72	1.486	1.486	2.48	1.761	2.235	2.156	1.348
miR-331-3p	0	0	0	0	0	0	0	0
HNRNPC	1.121	1.075	1.158	1.133	1.338	1.26	1.127	1.124
HNRNPA2B1	0.778	0.8	0.889	0.773	0.621	0.73	0.687	0.721
HNRNPK	0.857	0.762	0.718	0.572	0.405	0.455	0.536	0.582
G3BP2	0.907	0.892	0.936	0.851	0.687	0.785	0.796	0.698
FXR2	0.633	0.558	0.609	0.517	0.413	0.388	0.339	0.394
HNRNPA1	0.777	0.802	0.895	0.776	0.615	0.73	0.693	0.721
MBNL1	0.851	0.764	0.831	0.656	0.558	0.747	0.867	0.646
miR-10a	0.306	2.091	0.566	4.575	2.429	1.164	2.096	2.504
miR-10b	0.312	2.089	0.574	4.353	2.527	1.169	2.088	2.445
miR-101	2.071	2.068	2.218	3.756	2.459	2.519	1.83	1.911
miR-107	0.737	1.56	3.342	1.887	2.403	1.812	0.842	0.855
miR-9	1.262	0.991	1.161	0.781	0.649	1.064	1.175	0.993
miR-7	1.13	2.357	1.757	0.927	0.92	2.457	1.648	0.935
miR-92a	1.075	1.407	2.872	2.502	1.966	2.886	1.821	1.383
miR-218	1.146	1.3	1.07	1.958	0.898	1.153	1.62	1.355
miR-99b	0	2.89	4.046	0	1.483	1.389	5.939	0
miR-99a	0	2.996	4.082	0	1.484	1.41	5.548	0
miR-192	1.103	2.194	1.036	1.137	1.081	1.035	1.07	1.143
miR-191	3.185	0	1.552	1.717	0	1.586	1.531	1.608
miR-19b	2.137	1.778	2.292	2.496	2.129	1.742	1.006	1.617
miR-19a	2.124	1.759	2.302	2.483	2.131	1.73	1.02	1.613
SART3	1.12	1.179	1.055	0.947	0.861	1.028	1.04	0.932
PTBP1	0.98	1.069	1.027	1.023	1.137	1.051	1.023	1.021
RBMS1	1.411	1.526	1.991	2.76	3.26	1.857	1.481	1.129
miR-148b	1.514	1.934	2.196	2.049	1.712	1.012	1.275	0.542
miR-148a	1.502	1.92	2.268	2.034	1.728	1.014	1.277	0.542
ZCRB1	0.779	0.764	1.006	1.109	0.805	1.196	1.28	1.085
ZC3H14	1.138	1.112	1.159	1.111	1.268	1.135	1.063	1.028
miR-140-3p	0	0	0	0	0	0	0	0
miR-181a	1.457	1.874	1.445	2.486	2.192	1.656	1.606	1.827
miR-181c	1.462	1.88	1.448	2.485	2.168	1.659	1.616	1.817
IGF2BP2	1.073	1.072	1.042	1.072	1.333	1.105	1.007	1.018
MATR3	1.116	1.003	1.129	0.988	0.862	0.855	0.898	0.944
KHDRBS3	0.71	0.92	1.131	1.152	1.18	1.294	1.137	1.277
miR-125b	1.192	1.064	1.196	0.195	0.868	1.383	0.58	0.595
CUGBP	0.296	0.825	1.567	1.143	0.291	0.813	0.552	1.157

## Sheet: PUM1_decile
PUM1_decile	u_200	u_150	u_100	u_50	d_50	d_100	d_150	d_200
miR-20a	1.705	1.491	1.466	2.498	1.791	2.319	2.358	1.496
miR-29a	1.262	1.102	1.286	0.777	1.31	0.896	1.485	1.259
miR-29c	1.263	1.104	1.294	0.797	1.229	0.902	1.47	1.263
miR-29b	1.259	1.103	1.3	0.775	1.227	0.899	1.499	1.273
miR-125a-5p	1.144	1.04	1.185	0.197	0.928	1.484	0.62	0.654
miR-196a	1.932	1.367	1.608	1.372	1.195	0.84	2.183	0.625
miR-196b	1.935	1.372	1.595	1.437	1.182	0.851	2.099	0.631
let-7i	1.479	0.947	1.443	1.462	0.898	0.9	0.883	1.177
ELAVL2	1.311	1.28	1.407	1.34	1.469	1.407	1.263	1.146
let-7c	1.457	0.985	1.419	1.45	0.688	0.842	0.91	1.145
let-7b	1.374	1.115	1.63	1.886	1.118	1.05	0.983	1.29
let-7a	1.37	1.113	1.623	1.881	1.131	1.047	0.989	1.279
let-7g	1.472	0.946	1.375	1.673	0.738	1.024	1.162	1.088
let-7f	1.436	0.975	1.393	1.493	0.827	0.832	0.88	1.125
let-7d	1.468	0.993	1.435	1.461	0.696	0.85	0.901	1.147
TARDBP	0.882	0.971	0.775	0.744	0.774	0.774	0.953	1.148
TIA1	1.116	1.048	1.147	1.115	1.316	1.245	1.159	1.173
SRSF9	0.8	0.773	0.733	0.563	0.456	0.601	0.662	0.682
SRSF2	0.734	0.642	0.722	0.58	0.539	0.481	0.568	0.662
SRSF7	0.718	0.348	0.35	0.383	0.774	0.74	0	1.278
SNRNP70	0.772	1.006	1.072	0.943	0.847	0.882	0.919	0.925
HNRPLL	1.15	1.002	1.077	1.344	1.682	1.155	0.891	0.889
SFPQ	0.983	0.941	1.126	0.824	0.871	0.965	0.978	1.05
MSI1	0.93	1.181	1.003	0.838	0.981	1.071	0.948	1.047
IGF2BP3	1.054	1.054	1.052	1.089	1.39	1.142	1.061	1.087
RBM6	0.99	0.849	0.85	0.716	0.647	0.847	0.752	0.762
miR-32	1.051	1.345	2.666	2.226	1.878	2.702	1.761	1.367
HuR	1.087	1.125	1.172	1.114	1.31	1.187	1.18	1.12
miR-27b	1.395	0.794	1.564	1.933	1.535	2.028	1.149	1.545
miR-27a	1.411	0.801	1.555	1.962	1.52	2.011	1.152	1.561
ANKHD1	0.867	0.906	0.717	0.722	0.534	0.683	0.848	0.635
miR-15b	0.577	1.531	2.254	1.415	1.111	0.961	0.977	1.262
miR-15a	0.576	1.521	2.17	1.41	1.116	0.972	0.973	1.252
SRSF10	0.92	0.967	0.818	0.734	0.749	0.802	0.791	0.815
HNRNPL	1.018	0.995	1.027	1.303	1.531	1.13	0.983	1.056
miR-128	1.702	1.008	1.827	1.641	1.298	2.024	1.218	1.431
miR-126	5.044	4.587	0	0	4.535	0	5.006	2.695
miR-25	1.1	1.402	2.814	2.336	1.818	2.82	1.828	1.411
miR-34a	1.819	0.596	1.278	0.62	1.295	1.613	1.239	0.703
miR-301b	1.009	1.397	1.801	2.313	1.257	1.378	1.545	1.32
miR-301a	0.994	1.382	1.74	2.237	1.235	1.371	1.5	1.272
miR-23b	1.087	1.591	1.21	1.885	1.702	2.006	0.971	1.296
miR-33a	2.096	1.372	2.821	2.738	1.82	1.592	1.911	1.827
RBM28	0.844	0.696	0.826	0.747	0.721	0.776	0.926	0.86
miR-340	1.395	1.923	2.692	2.463	3.449	2.184	1.819	1.811
QKI	0.942	1.187	0.927	1.018	0.837	1.073	0.977	0.892
PUM2	1.247	1.503	1.667	2.423	2.553	1.75	1.508	1.335
miR-424	0.579	1.535	2.196	1.415	1.119	0.963	0.984	1.261
miR-425	0.846	0.805	2.875	1.459	2.189	1.773	2.673	2.051
PABPC4	1.067	1.165	1.019	0.999	0.987	1.129	1.157	0.996
miR-421	0.807	1.498	2.274	3.361	1.964	1.382	1.893	1.399
PCBP2	0.803	0.724	0.661	0.553	0.397	0.645	0.572	0.54
SNRPA	0.889	0.9	1.125	1.125	1.01	0.881	0.853	1.069
miR-615-3p	0	0	0	0	0	0	0	0
miR-26a	1.689	1.894	2.175	2.465	1.664	1.993	2.148	1.196
miR-26b	1.681	1.888	2.184	2.456	1.681	1.994	2.15	1.183
miR-30c	1.362	1.408	1.93	2.288	1.104	1.249	1.36	1.121
miR-30b	1.361	1.421	1.91	2.275	1.109	1.241	1.34	1.119
miR-30a	1.356	1.418	1.94	2.264	1.096	1.24	1.345	1.121
miR-30e	1.36	1.415	1.935	2.284	1.104	1.24	1.347	1.111
miR-30d	1.368	1.417	1.933	2.288	1.098	1.247	1.336	1.12
KHSRP	1.069	0.928	1.072	1.084	1.368	1.062	1.007	0.98
KHDRBS1	1.098	1.065	1.047	1.049	1.301	1.271	1.186	1.107
ZNF638	0.866	1.011	0.89	1.078	0.823	0.957	1.013	0.992
HNRNPCL1	1.138	1.09	1.166	1.151	1.36	1.321	1.188	1.188
HNRNPH2	0.752	0.651	0.658	0.507	0.407	0.544	0.594	0.617
FXR1	1.205	0.969	0.893	1.131	1.232	1.276	1.171	0.974
SRSF1	0.742	0.771	0.746	0.544	0.448	0.549	0.615	0.686
miR-21	2.927	2.874	1.978	2.872	1.592	2.031	1.108	1.745
miR-22	1.254	1.231	0.747	0.66	0.848	0.975	1.039	1.647
RBM45	0.666	0.855	0.739	0.551	0.405	0.792	0.73	0.549
miR-24	1.254	2.211	0.835	1.127	1.055	2.318	0.276	0.866
miR-130a	0.969	1.416	1.861	2.256	1.184	1.395	1.553	1.319
miR-130b	0.985	1.377	1.843	2.263	1.241	1.545	1.628	1.313
CPEB2	1.086	1.1	1.15	1.139	1.29	1.27	1.199	1.149
DAZAP1	0.937	0.886	1.063	0.838	0.989	1.086	1.137	1.036
FMR1	0.742	0.728	0.681	0.678	0.482	0.697	0.714	0.618
FUS	0.824	0.765	0.67	0.648	0.687	0.595	0.488	0.252
miR-106b	1.71	1.504	1.495	2.514	1.799	2.364	2.346	1.507
miR-96	1.332	1.2	1.201	1.641	0.804	1.622	1.827	1.365
miR-93	1.689	1.487	1.486	2.499	1.787	2.324	2.332	1.611
HNRNPAB	4.219	0	0	0	0	0	0	0
let-7e	1.465	0.988	1.436	1.454	0.691	0.858	0.912	1.145
miR-374b	2.999	1.034	2.257	3.853	4.918	3.46	1.653	1.612
miR-374a	2.938	1.032	2.253	3.769	4.885	3.391	1.645	1.59
miR-18a	2.453	1.506	1.977	0.584	1.538	0.902	0.963	3.227
miR-378	1.337	1.32	2.117	1.878	0.947	0.468	2.525	0
miR-361-5p	1.431	1.691	0.659	2.544	5.07	2.099	1.519	1.208
U2AF2	0.997	1.061	1.083	0.95	1.156	1.101	1.067	1.095
miR-183	0.999	1.74	1.277	1.742	3.941	1.743	1.664	2.186
miR-182	1.229	1.125	1.145	1.783	0.961	1.987	1.722	1.642
miR-186	1.371	1.319	1.21	2.155	2.853	2.177	2.298	2.016
miR-221	1.618	0.869	2.814	2.549	3.042	1.308	0.891	1.637
miR-222	1.623	0.839	2.746	2.484	3.04	1.298	0.864	1.639
RBM5	0.758	0.811	0.746	0.638	0.493	0.672	0.757	0.836
RBM8A	0.649	0.711	0.692	0.692	0.59	0.783	0.475	0.418
RBM3	0.817	1.371	1.044	0.953	0.954	0.817	0.967	0.752
RBM4	0.569	0.666	0.613	0.505	0.467	0.492	0.621	0.561
YBX1	0.918	1.085	0.877	0.671	0.555	0.709	0.802	0.904
PCBP1	0.893	0.793	0.677	0.6	0.422	0.608	0.629	0.655
miR-590-3p	0.702	1.531	2.775	1.566	2.246	2.214	2.106	1.486
AUF1	1.167	1.079	1.354	1.292	1.742	1.339	1.108	1.381
ESRP2	0.765	0.843	0.8	0.594	0.583	0.645	0.739	0.688
PABPC1	1.109	1.172	1.053	0.944	0.872	1.064	1.096	0.995
PABPN1	1.066	1.1	1.042	0.88	0.816	0.968	1.012	0.962
CNOT4	0.867	0.778	0.729	0.629	0.721	0.79	0.663	0.754
RALY	1.118	1.08	1.136	1.124	1.334	1.272	1.147	1.164
CPEB4	1.125	1.126	1.193	1.159	1.343	1.294	1.192	1.173
miR-16	0.582	1.542	2.178	1.425	1.123	0.962	0.984	1.265
miR-17	1.696	1.487	1.489	2.491	1.814	2.37	2.342	1.508
miR-331-3p	0	0	0	0	0	0	0	0
HNRNPC	1.117	1.077	1.158	1.13	1.358	1.302	1.184	1.196
HNRNPA2B1	0.751	0.778	0.883	0.78	0.639	0.765	0.736	0.769
HNRNPK	0.798	0.718	0.695	0.569	0.415	0.472	0.565	0.623
G3BP2	0.883	0.879	0.938	0.859	0.707	0.822	0.848	0.76
FXR2	0.595	0.533	0.595	0.519	0.427	0.411	0.361	0.426
HNRNPA1	0.748	0.78	0.885	0.783	0.639	0.761	0.732	0.772
MBNL1	0.829	0.748	0.817	0.661	0.577	0.785	0.924	0.692
miR-10a	0.312	2.09	0.565	4.539	2.424	1.169	2.217	2.569
miR-10b	0.314	2.114	0.581	4.229	2.432	1.142	2.164	2.635
miR-101	2.164	2.127	2.165	3.481	2.271	2.396	1.797	1.929
miR-107	0.724	1.535	3.22	1.883	2.409	1.892	0.887	0.953
miR-9	1.246	0.999	1.188	0.787	0.687	1.153	1.297	1.098
miR-7	1.092	2.331	1.708	0.913	0.941	2.509	1.719	1.017
miR-92a	1.109	1.419	2.764	2.312	1.817	2.788	1.846	1.442
miR-218	1.126	1.287	1.067	1.943	0.916	1.213	1.731	1.517
miR-99b	0	2.872	4.193	0	1.453	1.341	5.772	0
miR-99a	0	2.928	3.863	0	1.398	1.37	5.598	0
miR-192	1.121	2.194	1.119	1.107	1.154	1.097	1.193	1.29
miR-191	3.347	0	1.479	1.435	0	1.361	1.549	1.741
miR-19b	2.142	1.767	2.268	2.469	2.142	1.821	1.095	1.799
miR-19a	2.139	1.791	2.288	2.495	2.149	1.832	1.095	1.816
SART3	1.111	1.168	1.052	0.942	0.871	1.065	1.095	0.994
PTBP1	0.972	1.062	1.023	1.023	1.156	1.09	1.079	1.088
RBMS1	1.421	1.53	2	2.776	3.311	1.919	1.549	1.207
miR-148b	1.541	1.936	2.193	2.048	1.76	1.056	1.367	0.603
miR-148a	1.547	1.945	2.22	2.01	1.742	1.06	1.382	0.606
ZCRB1	0.783	0.76	0.998	1.086	0.804	1.219	1.311	1.133
ZC3H14	1.133	1.108	1.158	1.106	1.277	1.169	1.115	1.091
miR-140-3p	0	0	0	0	0	0	0	0
miR-181a	1.475	1.87	1.402	2.342	2.063	1.617	1.642	1.917
miR-181c	1.492	1.882	1.421	2.368	2.076	1.632	1.635	1.896
IGF2BP2	1.061	1.063	1.043	1.074	1.349	1.141	1.061	1.087
MATR3	1.106	0.998	1.121	0.986	0.869	0.881	0.941	1
KHDRBS3	0.715	0.9	1.095	1.066	1.104	1.23	1.095	1.271
miR-125b	1.13	1.033	1.198	0.199	0.912	1.479	0.635	0.659
CUGBP	0.285	0.836	1.592	1.113	0.288	0.836	0.589	1.203

## Sheet: PUM1_AUcontent
PUM1_AUcontent	u_200	u_150	u_100	u_50	d_50	d_100	d_150	d_200
miR-20a	1.599	1.423	1.398	2.288	1.686	2.21	2.163	1.336
miR-29a	1.416	1.209	1.421	0.979	1.65	1.067	1.695	1.44
miR-29c	1.435	1.213	1.448	0.998	1.602	1.059	1.738	1.477
miR-29b	1.417	1.219	1.458	0.996	1.575	1.064	1.721	1.471
miR-125a-5p	1.252	1.115	1.279	0.239	1.089	1.65	0.679	0.702
miR-196a	1.968	1.365	1.56	1.473	1.236	0.857	2.066	0.623
miR-196b	1.981	1.349	1.612	1.475	1.249	0.85	2.106	0.63
let-7i	1.505	0.935	1.433	1.523	0.963	0.906	0.872	1.169
ELAVL2	1.078	1.128	1.22	1	1.079	1.184	1.064	0.89
let-7c	1.465	0.959	1.387	1.487	0.743	0.863	0.905	1.132
let-7b	1.35	1.081	1.593	1.9	1.183	1.061	0.986	1.257
let-7a	1.355	1.083	1.605	1.904	1.182	1.057	0.972	1.271
let-7g	1.468	0.931	1.34	1.715	0.788	1.032	1.151	1.085
let-7f	1.449	0.952	1.359	1.525	0.889	0.852	0.885	1.105
let-7d	1.476	0.968	1.395	1.486	0.752	0.866	0.903	1.132
TARDBP	0.794	0.899	0.715	0.635	0.66	0.711	0.863	1.006
TIA1	0.942	0.936	1.005	0.857	1.001	1.063	0.991	0.934
SRSF9	0.901	0.839	0.8	0.685	0.559	0.684	0.741	0.768
SRSF2	0.75	0.629	0.704	0.578	0.556	0.478	0.556	0.643
SRSF7	0.741	0.37	0.348	0.427	0.898	0.781	0	1.282
SNRNP70	0.755	0.979	1.034	0.911	0.844	0.874	0.889	0.888
HNRPLL	1.172	0.994	1.07	1.393	1.798	1.181	0.891	0.891
SFPQ	1.052	0.985	1.195	0.947	1.027	1.078	1.072	1.151
MSI1	0.891	1.137	0.955	0.785	0.935	1.034	0.904	0.989
IGF2BP3	0.956	0.985	0.971	0.943	1.199	1.05	0.966	0.946
RBM6	1.002	0.841	0.841	0.732	0.689	0.862	0.753	0.765
miR-32	0.967	1.286	2.646	2.287	1.996	2.82	1.784	1.359
HuR	0.93	1.014	1.044	0.883	1.031	1.037	1.03	0.914
miR-27b	1.381	0.778	1.555	2.085	1.708	2.138	1.187	1.586
miR-27a	1.379	0.786	1.569	2.071	1.747	2.153	1.182	1.59
ANKHD1	0.869	0.891	0.71	0.739	0.569	0.687	0.833	0.628
miR-15b	0.675	1.743	2.578	1.872	1.462	1.16	1.147	1.436
miR-15a	0.673	1.725	2.501	1.87	1.475	1.151	1.13	1.436
SRSF10	0.888	0.934	0.782	0.688	0.71	0.773	0.75	0.755
HNRNPL	1.001	0.97	1.002	1.289	1.554	1.123	0.962	1.02
miR-128	1.696	0.988	1.841	1.772	1.458	2.146	1.248	1.445
miR-126	4.902	4.89	0	0	5	0	4.884	2.597
miR-25	1.005	1.349	2.744	2.38	1.92	2.971	1.881	1.405
miR-34a	1.954	0.625	1.317	0.711	1.472	1.723	1.252	0.731
miR-301b	0.996	1.363	1.783	2.447	1.363	1.428	1.543	1.269
miR-301a	0.99	1.336	1.751	2.375	1.337	1.391	1.51	1.259
miR-23b	0.991	1.499	1.179	1.832	1.687	2.048	0.956	1.206
miR-33a	1.884	1.31	2.887	2.85	1.973	1.711	2.019	1.818
RBM28	0.851	0.686	0.81	0.761	0.763	0.782	0.931	0.868
miR-340	1.121	1.698	2.434	1.989	2.818	2.04	1.658	1.505
QKI	0.919	1.16	0.906	1.014	0.857	1.085	0.973	0.879
PUM2	1.095	1.394	1.556	2.116	2.254	1.657	1.416	1.185
miR-424	0.671	1.724	2.517	1.869	1.475	1.16	1.132	1.43
miR-425	0.78	0.758	2.91	1.568	2.476	1.909	2.907	2.126
PABPC4	0.877	1.033	0.888	0.751	0.733	0.955	0.981	0.782
miR-421	0.739	1.468	2.249	3.499	2.094	1.467	1.963	1.381
PCBP2	0.951	0.822	0.766	0.744	0.526	0.778	0.679	0.644
SNRPA	0.892	0.889	1.116	1.164	1.085	0.896	0.852	1.067
miR-615-3p	0	0	0	0	0	0	0	0
miR-26a	1.577	1.798	2.074	2.324	1.603	1.933	2.028	1.078
miR-26b	1.581	1.794	2.085	2.334	1.608	1.917	2.029	1.081
miR-30c	1.222	1.324	1.817	2.069	1.011	1.189	1.261	0.989
miR-30b	1.218	1.324	1.803	2.054	0.998	1.187	1.264	0.994
miR-30a	1.215	1.331	1.824	2.047	1.001	1.186	1.253	1.001
miR-30e	1.224	1.335	1.816	2.057	1.006	1.179	1.253	0.993
miR-30d	1.221	1.314	1.82	2.061	1.007	1.189	1.254	0.99
KHSRP	1.035	0.93	1.066	1.031	1.267	1.052	0.991	0.915
KHDRBS1	0.888	0.943	0.939	0.831	1.037	1.149	1.073	0.914
ZNF638	0.866	0.999	0.887	1.134	0.906	1.002	1.046	1.021
HNRNPCL1	0.947	0.967	1.014	0.867	1.014	1.118	1.01	0.933
HNRNPH2	1.118	0.909	0.96	1.114	0.789	0.894	0.939	0.986
FXR1	1.094	0.908	0.818	0.989	1.091	1.192	1.089	0.865
SRSF1	0.889	0.885	0.866	0.737	0.598	0.668	0.729	0.815
miR-21	2.766	2.74	1.885	2.711	1.541	1.98	1.027	1.602
miR-22	1.472	1.4	0.869	0.87	1.066	1.162	1.203	1.871
RBM45	0.7	0.879	0.756	0.599	0.447	0.824	0.73	0.56
miR-24	1.327	2.302	0.873	1.326	1.247	2.469	0.288	0.901
miR-130a	0.963	1.361	1.829	2.385	1.31	1.427	1.559	1.292
miR-130b	0.989	1.354	1.834	2.401	1.339	1.564	1.622	1.261
CPEB2	0.948	1.004	1.039	0.929	1.055	1.13	1.066	0.96
DAZAP1	0.927	0.866	1.024	0.813	0.979	1.074	1.102	1
FMR1	0.825	0.777	0.738	0.816	0.579	0.78	0.78	0.676
FUS	1.227	1.062	0.979	1.456	1.29	0.952	0.734	0.374
miR-106b	1.618	1.426	1.418	2.302	1.718	2.236	2.168	1.345
miR-96	1.328	1.166	1.205	1.705	0.869	1.68	1.811	1.349
miR-93	1.587	1.419	1.406	2.293	1.676	2.231	2.149	1.446
HNRNPAB	3.058	0	0	0	0	0	0	0
let-7e	1.46	0.963	1.388	1.488	0.749	0.87	0.91	1.14
miR-374b	2.449	0.94	2.031	3.093	3.909	3.084	1.444	1.295
miR-374a	2.4	0.927	2.021	3.019	3.874	3.082	1.453	1.278
miR-18a	2.389	1.466	2.005	0.624	1.65	0.921	0.972	3.149
miR-378	1.558	1.421	2.324	2.333	1.154	0.513	2.683	0
miR-361-5p	1.277	1.639	0.626	2.13	4.447	1.929	1.34	1.006
U2AF2	0.889	0.979	0.983	0.795	0.966	0.987	0.959	0.931
miR-183	0.993	1.698	1.264	1.847	4.366	1.776	1.644	2.156
miR-182	1.219	1.121	1.146	1.874	1.055	2.047	1.705	1.637
miR-186	1.166	1.182	1.111	1.867	2.485	2.117	2.121	1.741
miR-221	1.609	0.866	2.919	2.783	3.556	1.452	0.952	1.746
miR-222	1.574	0.851	2.878	2.742	3.588	1.422	0.945	1.765
RBM5	0.821	0.85	0.781	0.728	0.569	0.73	0.803	0.89
RBM8A	0.959	0.982	0.994	1.492	1.071	1.234	0.676	0.591
RBM3	0.827	1.365	1.04	0.993	1.041	0.851	0.979	0.765
RBM4	0.853	0.92	0.888	1.099	0.904	0.78	0.932	0.832
YBX1	0.925	1.068	0.863	0.688	0.588	0.719	0.797	0.899
PCBP1	1.015	0.868	0.748	0.743	0.524	0.701	0.71	0.743
miR-590-3p	0.536	1.328	2.49	1.294	1.924	2.079	1.985	1.26
AUF1	0.971	0.951	1.174	0.972	1.298	1.134	0.934	1.078
ESRP2	0.915	0.969	0.933	0.821	0.787	0.802	0.891	0.839
PABPC1	0.973	1.068	0.949	0.77	0.71	0.943	0.967	0.828
PABPN1	0.977	1.029	0.966	0.764	0.713	0.887	0.919	0.836
CNOT4	0.88	0.768	0.713	0.636	0.752	0.784	0.647	0.738
RALY	0.928	0.956	0.983	0.84	0.981	1.067	0.967	0.904
CPEB4	0.953	1.011	1.049	0.9	1.034	1.114	1.028	0.944
miR-16	0.672	1.748	2.486	1.86	1.482	1.168	1.133	1.465
miR-17	1.605	1.413	1.398	2.305	1.685	2.215	2.163	1.332
miR-331-3p	0	0	0	0	0	0	0	0
HNRNPC	0.944	0.963	1.015	0.873	1.039	1.112	1.018	0.957
HNRNPA2B1	0.782	0.794	0.894	0.837	0.703	0.798	0.75	0.797
HNRNPK	1	0.859	0.847	0.845	0.597	0.609	0.711	0.791
G3BP2	0.892	0.868	0.926	0.885	0.75	0.838	0.845	0.755
FXR2	0.762	0.653	0.744	0.814	0.638	0.548	0.47	0.554
HNRNPA1	0.788	0.792	0.893	0.835	0.702	0.794	0.755	0.797
MBNL1	0.866	0.764	0.83	0.71	0.637	0.816	0.945	0.716
miR-10a	0.326	2.19	0.603	5.429	2.974	1.341	2.434	2.955
miR-10b	0.335	2.24	0.618	5.061	3.034	1.352	2.477	2.906
miR-101	1.983	2.003	2.168	3.572	2.429	2.574	1.866	1.949
miR-107	0.781	1.627	3.53	2.207	2.966	2.133	0.982	1.006
miR-9	1.236	0.982	1.16	0.802	0.723	1.13	1.255	1.068
miR-7	1.082	2.233	1.659	0.954	1.012	2.538	1.747	1.002
miR-92a	1.018	1.354	2.79	2.376	1.935	2.99	1.888	1.424
miR-218	1.147	1.258	1.063	2.039	0.99	1.231	1.727	1.476
miR-99b	0	2.913	4.396	0	1.685	1.596	6.536	0
miR-99a	0	2.954	4.332	0	1.72	1.582	6.623	0
miR-192	1.135	2.144	1.005	1.152	1.223	1.142	1.145	1.196
miR-191	3.454	0	1.508	1.639	0	1.618	1.699	1.702
miR-19b	2.119	1.744	2.267	2.598	2.364	1.878	1.081	1.759
miR-19a	2.102	1.735	2.266	2.591	2.323	1.867	1.084	1.761
SART3	0.974	1.067	0.947	0.769	0.71	0.946	0.97	0.83
PTBP1	0.875	0.985	0.938	0.873	0.991	0.996	0.977	0.943
RBMS1	1.28	1.429	1.849	2.389	2.897	1.781	1.439	1.056
miR-148b	1.606	2.008	2.342	2.406	2.105	1.184	1.48	0.633
miR-148a	1.613	1.999	2.369	2.404	2.116	1.171	1.474	0.639
ZCRB1	0.66	0.682	0.883	0.851	0.623	1.063	1.145	0.918
ZC3H14	0.968	1	1.028	0.873	1.002	1.018	0.97	0.888
miR-140-3p	0	0	0	0	0	0	0	0
miR-181a	1.358	1.755	1.365	2.233	2.031	1.634	1.614	1.79
miR-181c	1.374	1.778	1.369	2.271	2.028	1.636	1.617	1.783
IGF2BP2	0.96	0.992	0.96	0.924	1.171	1.049	0.969	0.949
MATR3	1.054	0.958	1.079	0.936	0.844	0.864	0.914	0.949
KHDRBS3	0.604	0.812	1.006	0.899	0.951	1.149	1.036	1.105
miR-125b	1.268	1.106	1.276	0.24	1.102	1.649	0.682	0.722
CUGBP	0.234	0.721	1.301	0.813	0.207	0.678	0.477	0.904

## Sheet: PTBP1_normal
PTBP1_normal	u_200	u_150	u_100	u_50	d_50	d_100	d_150	d_200
miR-20a	1.067	1.069	1.05	1.094	0.924	0.95	1.057	1.047
miR-29a	1.059	1.095	1.15	0.92	0.887	1.03	1.093	1.025
miR-29c	1.04	1.067	1.152	0.925	0.871	1.026	1.093	1.005
miR-29b	1.043	1.068	1.151	0.922	0.871	1.026	1.093	1.009
miR-125a-5p	0.849	1.054	1.038	0.792	0.775	0.933	0.934	0.912
miR-196a	1.315	1.038	1.173	1.327	0.696	1.226	1.068	1.067
miR-196b	1.32	1.048	1.172	1.321	0.689	1.229	1.083	1.067
let-7i	1.068	1.051	1.135	0.839	0.877	0.945	0.916	0.883
ELAVL2	1.159	1.066	1.102	1.289	1.292	1.138	1.123	1.12
let-7c	1.073	1.049	1.128	0.846	0.852	0.932	0.892	0.871
let-7b	1.094	1.1	1.129	0.874	0.909	0.949	0.878	0.924
let-7a	1.094	1.101	1.126	0.875	0.911	0.95	0.876	0.923
let-7g	1.073	1.034	1.17	0.885	0.86	0.951	0.938	0.893
let-7f	1.063	1.037	1.123	0.844	0.864	0.935	0.909	0.876
let-7d	1.073	1.045	1.127	0.845	0.85	0.932	0.894	0.869
TARDBP	0.965	1.003	0.937	0.869	0.789	0.891	0.957	0.881
TIA1	1.167	1.069	1.078	1.233	1.5	1.115	1.095	1.226
SRSF9	0.848	0.831	0.775	0.625	0.607	0.728	0.768	0.763
SRSF2	0.88	0.844	0.809	0.67	0.628	0.724	0.76	0.743
SRSF7	0.809	0.764	0.659	0.471	0.397	0.584	0.718	0.529
SNRNP70	0.925	0.912	1.016	0.859	0.837	1.076	1.045	0.943
HNRPLL	0.914	0.941	0.935	0.751	0.746	0.869	0.927	0.913
SFPQ	0.945	0.94	0.918	0.882	0.888	0.991	0.93	0.968
MSI1	0.984	1.01	0.98	0.94	0.905	0.971	1.031	0.992
IGF2BP3	0.954	0.965	0.945	0.84	0.877	0.928	0.947	0.959
RBM6	0.958	0.947	0.904	0.841	0.816	0.871	0.906	0.857
miR-32	1.087	1.165	1.257	1.167	1.182	0.986	0.957	1.065
HuR	1.104	1.064	1.091	1.214	1.329	1.104	1.087	1.133
miR-27b	0.966	0.964	1.047	1.148	1.08	1.069	1.05	1.017
miR-27a	0.966	0.963	1.048	1.139	1.08	1.069	1.052	1.018
ANKHD1	0.88	0.964	0.876	0.791	0.675	0.73	0.813	0.834
miR-15b	1.205	1.094	1.031	1.031	0.958	1.115	0.89	1.073
miR-15a	1.193	1.077	1.033	1.029	0.96	1.113	0.893	1.077
SRSF10	0.937	0.944	0.898	0.789	0.849	0.842	0.859	0.923
HNRNPL	0.94	0.954	0.935	0.797	0.799	0.882	0.914	0.897
miR-128	0.962	1.005	1.092	1.066	1.09	1.065	0.997	0.922
miR-126	0.679	0.979	1.424	1.351	0.685	1.751	1.791	0.344
miR-25	1.092	1.16	1.263	1.168	1.204	1.009	0.952	1.072
miR-34a	0.932	1.109	0.877	0.947	0.882	0.916	0.832	0.8
miR-301b	1.171	1.056	1.231	1.044	1.074	0.993	0.872	0.868
miR-301a	1.152	1.077	1.225	1.046	1.089	1.009	0.863	0.879
miR-23b	1.048	1.068	1.131	1.27	1.191	1.09	1.132	1.133
miR-33a	1.174	1.251	1.39	1.141	1.24	1.115	0.901	0.939
RBM28	1.05	1	0.818	0.928	0.907	0.804	1.264	1.447
miR-340	1.022	1.186	1.244	1.206	1.302	1.345	1.088	1.122
QKI	0.954	0.982	0.965	0.877	0.898	1.026	0.97	0.99
PUM2	0.997	1.043	1.051	1.035	1.037	1.087	1.067	1.013
miR-424	1.191	1.089	1.028	1.031	0.955	1.114	0.899	1.082
miR-425	0.932	1.479	1.245	1.159	1.325	1.246	1.347	1.194
PABPC4	0.974	0.953	0.973	0.888	0.99	0.952	0.933	0.951
miR-421	0.999	1.181	1.114	1.037	1.319	1.112	1.106	1.247
PCBP2	0.878	0.883	0.879	0.889	0.849	0.833	0.777	0.791
SNRPA	0.961	0.979	0.906	0.819	0.787	0.895	0.861	0.91
miR-615-3p	0	0.604	0.572	0	0	1.144	0.61	0
miR-26a	1.1	1.358	1.238	1.233	1.311	1.236	1.075	1.05
miR-26b	1.1	1.357	1.236	1.233	1.307	1.235	1.076	1.049
miR-30c	1.089	1.091	1.274	1.014	1.143	1.193	1.039	0.934
miR-30b	1.084	1.091	1.278	1.012	1.151	1.192	1.041	0.933
miR-30a	1.086	1.097	1.272	1.015	1.143	1.19	1.041	0.937
miR-30e	1.09	1.098	1.274	1.012	1.142	1.19	1.041	0.937
miR-30d	1.089	1.098	1.275	1.012	1.142	1.187	1.04	0.938
KHSRP	1.008	0.936	1.088	1.033	0.924	1.078	1.193	0.966
KHDRBS1	0.914	0.9	0.935	0.922	1.074	1.077	1.039	1.031
ZNF638	0.991	1.07	1.022	1.034	1.059	1.001	0.981	0.992
HNRNPCL1	1.174	1.087	1.056	1.212	1.438	1.112	1.093	1.312
HNRNPH2	0.775	0.729	0.679	0.524	0.475	0.628	0.666	0.68
FXR1	0.924	0.972	0.966	0.95	0.852	0.997	0.942	0.99
SRSF1	0.842	0.845	0.788	0.654	0.571	0.688	0.722	0.706
miR-21	1.134	1.037	1.4	0.954	0.944	1.2	1.165	1.296
miR-22	1.158	1.122	1.056	0.697	0.913	1.047	0.976	0.821
RBM45	0.872	0.894	0.831	0.685	0.638	0.733	0.781	0.736
miR-24	1.027	1.064	1.131	0.964	0.789	1.035	0.732	0.902
miR-130a	1.173	1.085	1.223	1.054	1.097	0.992	0.894	0.857
miR-130b	1.181	1.065	1.247	1.05	1.08	1.009	0.899	0.86
CPEB2	1.141	1.072	1.062	1.201	1.438	1.113	1.066	1.206
DAZAP1	1.028	1.008	0.974	0.939	0.868	0.983	0.999	0.992
FMR1	0.868	0.821	0.847	0.686	0.623	0.717	0.779	0.783
FUS	0.793	0.842	0.55	0.44	0.317	0.389	0.502	0.496
miR-106b	1.067	1.066	1.06	1.078	0.933	0.949	1.053	1.042
miR-96	1.064	1.183	0.995	1.084	1.166	1.112	1.001	1.029
miR-93	1.063	1.066	1.051	1.088	0.923	0.947	1.055	1.041
HNRNPAB	0	0.777	0.999	0.806	1.061	1.219	0.255	1.064
let-7e	1.073	1.048	1.129	0.851	0.853	0.934	0.893	0.869
miR-374b	1.249	1.077	1.351	1.364	1.229	1.27	1.218	1.029
miR-374a	1.247	1.074	1.352	1.353	1.212	1.251	1.2	1.028
miR-18a	1.217	1.132	0.964	1.249	0.696	1.279	0.874	1.278
miR-378	0.901	0.579	0.938	1.052	0.828	1.075	0.858	1.118
miR-361-5p	1.058	1.04	1.146	0.936	1.061	0.991	1.087	1.06
U2AF2	1.171	1.034	1.089	1.248	1.592	1.119	1.08	1.12
miR-183	1.057	1.164	1.188	1.192	1.293	1.107	1.087	0.758
miR-182	1.104	1.208	1.023	1.056	1.12	1.161	1.074	1.102
miR-186	1.079	1.153	1.163	1.175	1.267	1.173	1.238	1.293
miR-221	1.111	1.358	1.189	1.335	0.943	1.416	1.08	1.13
miR-222	1.117	1.33	1.196	1.323	0.948	1.408	1.108	1.125
RBM5	0.881	0.908	0.842	0.704	0.792	0.783	0.819	0.815
RBM8A	0.752	0.808	0.633	0.434	0.272	0.346	0.424	0.472
RBM3	0.954	0.996	0.973	0.836	0.891	0.905	0.931	0.977
RBM4	0.738	0.653	0.621	0.455	0.33	0.525	0.556	0.523
YBX1	0.979	0.908	0.885	0.899	0.777	0.846	0.953	0.978
PCBP1	0.899	0.898	0.892	0.904	0.848	0.804	0.846	0.794
miR-590-3p	0.993	0.937	1.036	1.072	1.186	1.157	1.243	1.19
AUF1	1.154	1.027	1.034	1.275	1.207	1.093	1.134	1.006
ESRP2	0.864	0.813	0.833	0.725	0.665	0.782	0.791	0.767
PABPC1	0.989	0.979	0.984	0.896	0.95	0.941	0.932	0.937
PABPN1	0.976	0.961	0.96	0.875	0.909	0.905	0.919	0.888
CNOT4	0.886	0.922	0.859	0.676	0.768	0.766	0.791	0.784
RALY	1.19	1.07	1.07	1.227	1.554	1.112	1.099	1.265
CPEB4	1.168	1.082	1.073	1.254	1.436	1.128	1.086	1.258
miR-16	1.197	1.082	1.02	1.029	0.958	1.117	0.892	1.079
miR-17	1.068	1.057	1.06	1.077	0.937	0.952	1.05	1.062
miR-331-3p	0	0	0	0	0	0	0	0
HNRNPC	1.17	1.086	1.059	1.223	1.435	1.12	1.091	1.292
HNRNPA2B1	0.947	0.949	0.903	0.821	0.804	0.873	0.892	0.908
HNRNPK	0.836	0.824	0.796	0.695	0.651	0.662	0.743	0.712
G3BP2	0.951	0.948	0.934	0.8	0.834	0.885	0.887	0.891
FXR2	0.786	0.83	0.666	0.5	0.646	0.56	0.645	1.042
HNRNPA1	0.946	0.948	0.902	0.821	0.805	0.872	0.893	0.907
MBNL1	0.979	0.943	0.896	0.825	0.73	0.857	0.832	0.86
miR-10a	1.215	1.001	1.075	0.893	1.22	0.956	0.905	1.004
miR-10b	1.198	1.007	1.079	0.83	1.216	0.962	0.907	1.024
miR-101	0.971	1.411	1.186	1.121	1.22	1.075	1.249	1.177
miR-107	1.032	1.23	1.149	1.126	1.078	1.104	0.966	1.268
miR-9	1.117	1.067	1.186	0.939	1.121	0.928	1.058	1.079
miR-7	1.022	1.257	1.209	0.95	1.01	1.02	1.195	1.119
miR-92a	1.09	1.163	1.262	1.17	1.21	1.013	0.953	1.071
miR-218	1.237	1.222	1.079	0.894	0.916	1.06	0.9	1.116
miR-99b	1.645	2.035	2.028	0.973	0.689	1.094	0.763	0.785
miR-99a	1.678	2.03	2.05	0.977	0.682	1.109	0.773	0.785
miR-192	0.643	0.99	1.228	1.088	1.311	1.398	1.101	0.938
miR-191	1.303	0.878	0.413	1.404	1.412	0.811	0.755	0.664
miR-19b	1.061	1.124	1.205	1.105	1.232	1.062	1.195	0.999
miR-19a	1.06	1.126	1.202	1.108	1.231	1.061	1.196	0.995
SART3	0.989	0.979	0.985	0.895	0.95	0.942	0.933	0.936
PTBP1	1.096	1.053	1.093	1.294	1.294	1.093	1.053	1.096
RBMS1	1.023	1.032	1.05	0.993	0.949	1.059	1.019	0.994
miR-148b	0.969	1.156	1.116	0.869	0.995	0.996	0.912	0.85
miR-148a	0.968	1.155	1.118	0.867	0.991	0.991	0.912	0.851
ZCRB1	0.95	0.945	0.987	0.945	0.971	1.033	1.046	1.057
ZC3H14	1.137	1.045	1.09	1.273	1.478	1.112	1.083	1.122
miR-140-3p	0	0	0	0	1.894	1.982	0	1.961
miR-181a	1.061	1.129	1.198	1.061	1.126	1.102	1.122	1.007
miR-181c	1.061	1.129	1.202	1.061	1.126	1.101	1.123	1.004
IGF2BP2	0.948	0.959	0.939	0.834	0.883	0.935	0.94	0.964
MATR3	0.959	1.036	1.026	0.999	1.009	1.133	1.026	0.981
KHDRBS3	0.802	0.891	0.859	0.879	0.875	0.957	0.983	0.921
miR-125b	0.847	1.057	1.036	0.794	0.773	0.93	0.935	0.916
CUGBP	1.622	0.837	1.099	0.983	1.409	0.994	1.183	1.108

[truncated: 62 more sheets: PTBP1_decile, PTBP1_AUcontent, miR-9_normal, miR-9_decile, miR-9_AUcontent, miR-7_normal, miR-7_decile, miR-7_AUcontent, miR-373_normal, miR-373_decile, miR-373_AUcontent, miR-34a_normal, miR-34a_decile, miR-34a_AUcontent, miR-1_normal, miR-1_decile, miR-1_AUcontent, miR-195_normal, miR-195_decile, miR-195_AUcontent …]
