# Supplementary material for: Modeling the combined effect of RNA-binding proteins and microRNAs in post-transcriptional regulation
Source: Nucleic Acids Res. 2016 Feb 2;44(9):e83. doi: 10.1093/nar/gkw048 (PMC4872080; doi:10.1093/nar/gkw048)
Supplement: SUPPLEMENTARY DATA [file supp_gkw048_Supplementary_Table_S19.xlsx]

## Sheet: QKI_position
QKI_position	u_200	u_150	u_100	u_50	d_50	d_100	d_150	d_200
miR-20a	1	0.114	0.976	1	1	1	0.572	1
miR-29a	1	1	1	1	1	0.987	1	1
miR-29c	1	1	1	1	1	0.985	1	1
miR-29b	1	1	1	1	1	0.978	1	1
miR-125a-5p	1	1	0.708	1	1	1	1	1
miR-196a	1	1	0.698	1	1	0.901	1	1
miR-196b	1	1	0.708	1	1	0.845	1	1
let-7i	1	1	0.967	1	1	1	1	1
ELAVL2	1	0.383	0.187	1	1	0.494	0.356	0.787
let-7c	1	1	0.979	1	1	1	1	1
let-7b	1	1	1	1	1	1	1	1
let-7a	1	1	1	1	1	1	1	1
let-7g	1	1	0.967	1	1	1	1	1
let-7f	1	1	0.999	1	1	1	1	1
let-7d	1	1	0.979	1	1	1	1	1
TARDBP	1	1	1	1	1	1	0.595	0.787
TIA1	1	1	0.93	1	1	0.991	0.595	0.649
SRSF9	1	1	1	1	1	0.213	1	1
SRSF2	1	1	1	1	1	1	1	1
SRSF7	1	1	1	1	1	1	0.525	0.844
SNRNP70	1	1	1	1	1	1	0.584	1
HNRPLL	1	1	1	1	1	1	1	1
SFPQ	1	1	1	1	1	0	1	1
MSI1	0.551	1	0.708	1	1	0.758	1	1
IGF2BP3	1	1	0.226	1	0	0.725	0.572	0.844
RBM6	1	1	0.967	1	1	1	1	1
miR-32	1	0.853	0.999	1	1	1	0.122	1
HuR	1	0.294	0.098	1	1	0.138	0.192	0.807
miR-27b	1	1	1	1	1	0.744	0.122	0.787
miR-27a	1	1	1	1	1	0.725	0.184	0.787
ANKHD1	1	1	1	1	1	1	1	1
miR-15b	1	1	1	1	0.281	1	0.96	1
miR-15a	1	1	1	1	0.261	1	0.96	1
SRSF10	1	1	1	1	1	1	1	1
HNRNPL	1	1	1	1	1	1	1	1
miR-128	1	1	1	1	1	0.846	0.706	0.807
miR-126	0.441	1	1	1	1	1	1	0.588
miR-25	1	0.735	1	1	1	1	0.147	1
miR-34a	1	1	1	1	1	1	1	1
miR-301b	1	1	0.769	1	1	0.116	1	1
miR-301a	1	1	0.854	1	1	0.116	1	1
miR-23b	1	1	1	1	1	1	1	1
miR-33a	0.551	1	1	1	1	0.116	0.525	1
RBM28	1	1	1	1	1	1	1	1
miR-340	1	1	0.266	1	1	1	1	1
QKI	1	0.202	0	0	0	0	0.231	0.807
PUM1(2)	1	0.114	0.389	1	1	0	0	0.796
miR-424	1	1	1	1	0.294	1	0.96	1
miR-425	1	1	0.751	1	1	0.819	0.525	0.649
PABPC4	1	0.316	0.147	0.514	0	1	0.96	0
miR-421	1	1	1	1	1	0.991	1	0.787
PCBP2	1	1	1	1	1	1	1	1
SNRPA	1	1	1	1	1	1	1	1
miR-615-3p	1	0.251	1	1	1	1	1	1
miR-26a	1	0.049	0.742	1	1	0.511	0.371	1
miR-26b	1	0.088	0.742	1	1	0.613	0.356	1
miR-30c	1	1	0.962	1	1	1	1	1
miR-30b	1	1	0.949	1	1	1	1	1
miR-30a	1	1	0.935	1	1	1	1	1
miR-30e	1	1	0.935	1	1	1	1	1
miR-30d	1	1	0.956	1	1	1	1	1
KHSRP	1	1	1	1	1	1	1	1
KHDRBS1	1	0	0	1	0	0.172	0	0.294
ZNF638	1	1	1	1	1	1	1	1
HNRNPCL1	1	0.583	0.751	1	1	1	0.434	0.787
HNRNPH2	1	1	1	1	1	1	1	1
FXR1	1	0.988	0.58	1	1	0.664	1	0.807
SRSF1	1	1	1	1	1	1	1	1
miR-21	1	1	0.708	1	1	0.245	1	1
miR-22	1	1	1	1	1	1	1	1
RBM45	1	1	1	1	1	1	1	1
miR-24	1	1	1	1	1	1	0.371	1
miR-130a	1	0.862	0.742	1	1	0.172	1	1
miR-130b	1	0.988	0.742	1	1	0.137	1	1
CPEB2	1	0.202	0.708	1	1	1	0.595	1
DAZAP1	1	0.583	0.147	1	1	0.213	0.525	0.967
FMR1	1	1	1	1	1	1	1	1
FUS	1	1	1	1	1	1	0.174	1
miR-106b	1	0.118	0.967	1	1	1	0.573	1
miR-96	1	0.383	1	1	1	1	1	1
miR-93	1	0.12	0.967	1	1	1	0.572	1
HNRNPAB	1	1	0.935	1	1	1	0.96	1
let-7e	1	1	0.967	1	1	1	1	1
miR-374b	1	1	0.967	1	1	1	1	0.787
miR-374a	1	1	0.967	1	1	1	1	0.787
miR-18a	1	1	0.73	1	0.726	1	0.356	1
miR-378	1	1	0.854	1	1	1	1	1
miR-361-5p	1	0.2	0.89	1	1	0.065	1	1
U2AF2	1	1	1	1	1	1	0.356	0.613
miR-183	1	0.748	0.854	1	1	1	1	1
miR-182	1	1	1	1	1	1	1	1
miR-186	1	0.969	0.266	1	1	1	1	1
miR-221	1	1	1	1	0.726	1	0.572	1
miR-222	1	1	1	1	0.726	1	0.572	1
RBM5	1	1	1	1	1	1	1	1
RBM8A	1	1	1	1	1	1	1	1
RBM3	1	1	0.751	1	1	1	0.525	1
RBM4	1	1	0.854	1	1	1	1	1
YBX1	1	0.583	1	1	1	1	1	1
PCBP1	1	1	1	1	1	1	1	1
miR-590-3p	1	1	1	1	1	0.901	0.867	1
AUF1	1	1	0.854	1	1	0.691	0.75	0.088
ESRP2	1	1	1	1	1	1	1	1
PABPC1	1	0.088	0.742	1	0	0.987	0.572	0
PABPN1	1	0.049	0.611	1	1	0.979	0.948	0.787
CNOT4	1	1	1	1	1	1	1	0.088
RALY	1	1	1	1	1	1	0.595	0.807
CPEB4	1	1	0.708	1	1	1	0.595	0.649
miR-16	1	1	1	1	0.281	1	0.96	1
miR-17	1	0.135	0.967	1	1	1	0.572	1
miR-331-3p	1	1	1	1	1	1	1	1
HNRNPC	1	0.77	0.742	1	1	1	0.525	0.787
HNRNPA2B1	1	1	1	1	1	1	0.95	1
HNRNPK	1	1	1	1	1	1	1	1
G3BP2	1	1	1	1	1	1	1	1
FXR2	1	1	1	1	1	1	1	1
HNRNPA1	1	1	1	1	1	1	0.958	1
MBNL1	1	1	1	1	1	1	0	1
miR-10a	1	1	0.967	1	1	0.065	1	1
miR-10b	1	1	0.967	1	1	0.049	1	1
miR-101	1	1	0.742	1	1	0.985	1	0.408
miR-107	1	1	1	1	1	0.991	1	1
miR-9	1	0.294	0.742	1	1	1	1	1
miR-7	1	1	0.187	1	1	1	1	1
miR-92a	1	0.748	1	1	1	1	0.174	1
miR-218	1	1	1	1	1	0.819	1	0.649
miR-99b	1	1	0.742	1	1	1	0.96	1
miR-99a	1	1	0.742	1	1	1	0.96	1
miR-192	1	0.661	0.766	1	1	1	1	0.613
miR-191	1	1	1	1	0	1	1	1
miR-19b	1	1	1	1	1	0.991	1	1
miR-19a	1	1	1	1	1	1	1	1
SART3	1	0.098	0.742	1	0	0.991	0.572	0
PTBP1	1	1	0.147	1	1	1	0.75	1
RBMS1	0.735	0.114	0.147	1	0.726	0.049	0	0.312
miR-148b	1	0.725	0.967	1	1	0.725	0.174	1
miR-148a	1	0.725	0.967	1	1	0.762	0.174	1
ZCRB1	0.551	0.383	0.147	1	1	0.116	0.759	0.807
ZC3H14	1	1	0.196	1	1	1	0.958	0.787
miR-140-3p	1	1	1	1	1	1	1	1
miR-181a	1	1	0.742	1	1	0.063	1	1
miR-181c	1	1	0.742	1	1	0.073	1	1
IGF2BP2	1	1	0.266	1	0	0.691	0.572	0.807
MATR3	1	0.386	0.147	1	1	0	0.265	0.147
KHDRBS3	1	0.2	0.742	1	1	1	0.584	0.807
miR-125b	1	1	0.708	1	1	1	1	1
CUGBP	1	1	0.742	1	1	1	1	0.649

## Sheet: QKI_normal
QKI_normal	u_200	u_150	u_100	u_50	d_50	d_100	d_150	d_200
miR-20a	1	0.092	0.932	1	1	1	0.971	1
miR-29a	1	1	1	1	1	1	1	1
miR-29c	1	1	1	1	1	1	1	1
miR-29b	1	1	1	1	1	1	1	1
miR-125a-5p	1	1	0.695	1	1	1	1	1
miR-196a	1	1	0.735	1	1	1	1	1
miR-196b	1	1	0.695	1	1	1	1	1
let-7i	1	1	0.932	1	1	1	1	1
ELAVL2	1	0.672	0.49	1	1	0.817	0.625	1
let-7c	1	1	0.932	1	1	1	1	1
let-7b	1	1	0.982	1	1	1	1	1
let-7a	1	1	1	1	1	1	1	1
let-7g	1	1	0.932	1	1	1	1	1
let-7f	1	1	0.97	1	1	1	1	1
let-7d	1	1	0.932	1	1	1	1	1
TARDBP	1	1	1	1	1	1	0.782	1
TIA1	1	1	0.932	1	1	1	1	1
SRSF9	1	1	0.914	1	1	0.216	1	1
SRSF2	1	1	1	1	1	1	1	1
SRSF7	1	1	1	1	1	1	0.686	1
SNRNP70	1	1	0.982	1	1	1	0.971	1
HNRPLL	1	1	0.932	1	1	1	1	1
SFPQ	1	1	1	1	1	0	1	1
MSI1	0.514	1	0.735	1	1	1	1	1
IGF2BP3	1	1	0.49	1	0	1	0.971	1
RBM6	1	1	0.932	1	1	1	1	1
miR-32	1	1	1	1	1	1	0.231	1
HuR	1	0.672	0.294	1	1	0.476	0.625	1
miR-27b	1	1	1	1	1	0.936	0.276	1
miR-27a	1	1	1	1	1	0.945	0.279	1
ANKHD1	1	1	1	1	1	1	1	1
miR-15b	1	1	1	1	0.294	1	1	1
miR-15a	1	1	1	1	0.392	1	1	1
SRSF10	1	0.625	1	1	1	1	1	1
HNRNPL	1	1	0.962	1	1	1	1	1
miR-128	1	1	1	1	1	1	0.971	1
miR-126	0.514	1	1	1	1	1	1	0.691
miR-25	1	0.996	1	1	1	1	0.231	1
miR-34a	1	1	1	1	1	1	1	1
miR-301b	1	1	0.932	1	1	0.202	1	1
miR-301a	1	1	0.932	1	1	0.147	1	1
miR-23b	1	1	1	1	1	1	1	1
miR-33a	0.992	1	1	1	1	0.12	0.672	1
RBM28	1	1	1	1	1	1	1	1
miR-340	1	1	0.539	1	1	1	1	1
QKI	1	0.359	0	0	0	0	0.486	1
PUM1(2)	1	0.625	0.843	1	1	0	0	1
miR-424	1	1	1	1	0.294	1	1	1
miR-425	1	1	0.911	1	1	1	0.672	1
PABPC4	1	0.625	0.367	0.955	0	1	1	0
miR-421	1	1	1	1	1	1	1	1
PCBP2	1	1	1	1	1	1	1	1
SNRPA	1	1	1	1	1	1	1	1
miR-615-3p	1	0.227	1	1	1	1	1	1
miR-26a	1	0.098	0.911	1	1	0.817	0.625	1
miR-26b	1	0.092	0.911	1	1	0.817	0.625	1
miR-30c	1	1	0.932	1	1	1	1	1
miR-30b	1	1	0.932	1	1	1	1	1
miR-30a	1	1	0.932	1	1	1	1	1
miR-30e	1	1	0.932	1	1	1	1	1
miR-30d	1	1	0.932	1	1	1	1	1
KHSRP	1	1	1	1	1	1	1	1
KHDRBS1	1	0.092	0.493	1	0	0.136	0	0.147
ZNF638	1	1	1	1	1	1	1	1
HNRNPCL1	1	0.877	0.932	1	1	1	0.672	1
HNRNPH2	1	1	1	1	1	1	1	1
FXR1	1	1	0.695	1	1	0.936	1	1
SRSF1	1	1	1	1	1	1	1	1
miR-21	1	1	0.843	1	1	0.348	1	1
miR-22	1	1	1	1	1	1	1	1
RBM45	1	1	1	1	1	1	1	1
miR-24	1	1	1	1	1	1	0.625	1
miR-130a	1	0.996	0.914	1	1	0.348	1	1
miR-130b	1	1	0.914	1	1	0.147	1	1
CPEB2	1	0.294	0.911	1	1	1	1	1
DAZAP1	1	0.553	0.294	1	1	0.382	0.672	1
FMR1	1	1	0.932	1	1	1	1	1
FUS	1	1	1	1	1	1	0.38	1
miR-106b	1	0.092	0.932	1	1	1	0.971	1
miR-96	1	0.544	1	1	1	1	1	1
miR-93	1	0.103	0.932	1	1	1	0.971	1
HNRNPAB	1	1	0.932	1	1	1	1	1
let-7e	1	1	0.932	1	1	1	1	1
miR-374b	1	1	0.932	1	1	1	1	1
miR-374a	1	1	0.932	1	1	1	1	1
miR-18a	1	1	0.792	1	0.862	1	0.559	1
miR-378	1	1	0.911	1	1	1	1	1
miR-361-5p	1	0.294	0.932	1	1	0.088	1	1
U2AF2	1	1	1	1	1	1	0.672	0.859
miR-183	1	0.877	0.932	1	1	1	1	1
miR-182	1	1	1	1	1	1	1	1
miR-186	1	1	0.597	1	1	1	1	1
miR-221	1	1	1	1	0.678	1	0.672	1
miR-222	1	1	1	1	0.808	1	0.684	1
RBM5	1	1	1	1	1	1	1	1
RBM8A	1	1	1	1	1	1	1	1
RBM3	1	1	0.914	1	1	1	0.672	1
RBM4	1	1	0.695	1	1	1	1	1
YBX1	1	0.322	1	1	1	1	1	1
PCBP1	1	1	1	1	1	1	1	1
miR-590-3p	1	1	1	1	1	1	0.971	1
AUF1	1	1	0.932	1	1	0.817	0.971	0.231
ESRP2	1	1	1	1	1	1	1	1
PABPC1	1	0.092	0.932	1	0	1	0.971	0
PABPN1	1	0.092	0.695	1	1	1	1	1
CNOT4	1	1	1	1	1	1	1	0.231
RALY	1	1	1	1	1	1	0.971	1
CPEB4	1	1	0.914	1	1	1	1	1
miR-16	1	1	1	1	0.294	1	1	1
miR-17	1	0.092	0.932	1	1	1	0.971	1
miR-331-3p	1	1	1	1	1	1	1	1
HNRNPC	1	1	0.932	1	1	1	0.841	1
HNRNPA2B1	1	1	1	1	1	1	1	1
HNRNPK	1	1	1	1	1	1	1	1
G3BP2	1	0.996	1	1	1	1	1	1
FXR2	1	1	1	1	1	1	1	1
HNRNPA1	1	1	1	1	1	1	1	1
MBNL1	1	1	1	1	1	1	0	1
miR-10a	1	1	0.932	1	1	0.105	1	1
miR-10b	1	1	0.932	1	1	0.088	1	1
miR-101	1	1	0.911	1	1	1	1	0.606
miR-107	1	1	1	1	1	1	1	1
miR-9	1	0.294	0.776	1	1	1	1	1
miR-7	1	1	0.294	1	1	1	1	1
miR-92a	1	0.996	1	1	1	1	0.206	1
miR-218	1	1	1	1	1	1	1	1
miR-99b	1	1	0.843	1	1	1	1	1
miR-99a	1	1	0.863	1	1	1	1	1
miR-192	1	0.635	0.932	1	1	1	1	0.859
miR-191	1	1	1	1	0	1	1	1
miR-19b	1	1	1	1	1	1	1	1
miR-19a	1	1	1	1	1	1	1	1
SART3	1	0.092	0.914	1	0	1	0.971	0
PTBP1	1	1	0.294	1	1	1	1	1
RBMS1	1	0.282	0.457	1	1	0.122	0.037	0.637
miR-148b	1	0.836	0.932	1	1	1	0.294	1
miR-148a	1	0.877	0.932	1	1	1	0.279	1
ZCRB1	0.992	0.639	0.294	1	1	0.12	0.971	1
ZC3H14	1	1	0.49	1	1	1	1	1
miR-140-3p	1	1	1	1	1	1	1	1
miR-181a	1	1	0.911	1	1	0.12	1	1
miR-181c	1	1	0.911	1	1	0.12	1	1
IGF2BP2	1	1	0.493	1	0	1	0.971	1
MATR3	1	0.495	0.294	1	1	0.105	0.493	0.231
KHDRBS3	1	0.359	0.911	1	1	1	0.672	1
miR-125b	1	1	0.683	1	1	1	1	1
CUGBP	1	1	0.843	1	1	1	1	0.859

## Sheet: QKI_AUcontent
QKI_AUcontent	u_200	u_150	u_100	u_50	d_50	d_100	d_150	d_200
miR-20a	0.889	0.073	0.907	1	1	1	0.974	1
miR-29a	0.944	1	1	1	1	0.887	1	1
miR-29c	0.944	1	1	1	1	0.887	1	1
miR-29b	0.944	1	1	1	1	0.857	1	1
miR-125a-5p	0.944	1	0.461	1	1	1	1	1
miR-196a	0.889	1	0.474	1	1	0.97	1	1
miR-196b	0.889	1	0.474	1	1	0.926	1	1
let-7i	0.944	1	0.911	1	1	1	1	1
ELAVL2	0.75	0.155	0.065	1	1	0.926	0.974	1
let-7c	0.944	1	0.911	1	1	1	1	1
let-7b	0.944	1	0.966	1	1	1	1	1
let-7a	0.944	1	0.966	1	1	1	1	1
let-7g	0.944	1	0.907	1	1	1	1	1
let-7f	0.944	1	0.926	1	1	1	1	1
let-7d	0.944	1	0.911	1	1	1	1	1
TARDBP	0.702	1	1	1	1	1	0.974	1
TIA1	0.889	0.465	0.532	1	1	1	1	1
SRSF9	1	1	0.532	1	1	0	1	1
SRSF2	0.944	1	1	1	1	1	1	1
SRSF7	1	1	1	1	1	1	0.69	1
SNRNP70	0.944	0.851	0.918	1	1	1	0.974	1
HNRPLL	1	1	0.937	1	1	1	1	1
SFPQ	1	1	1	1	1	0	1	1
MSI1	0.147	1	0.408	0.661	0.996	0.926	1	1
IGF2BP3	0.889	1	0.094	1	0	0.999	1	1
RBM6	1	1	0.907	1	1	1	1	1
miR-32	1	0.924	0.966	1	1	1	0.163	1
HuR	0.294	0.042	0	1	1	0.926	1	1
miR-27b	1	1	1	1	1	0.856	0.184	1
miR-27a	1	1	1	1	1	0.849	0.174	1
ANKHD1	1	1	1	1	1	1	1	1
miR-15b	0.981	1	1	1	0.04	1	1	1
miR-15a	0.981	1	1	1	0.086	1	1	1
SRSF10	0.944	0.436	1	1	1	1	1	1
HNRNPL	0.991	1	0.937	1	1	1	1	1
miR-128	1	1	1	1	1	0.926	1	1
miR-126	0.367	1	1	1	1	1	1	0.604
miR-25	0.991	0.847	1	1	1	1	0.147	1
miR-34a	1	1	1	1	1	1	1	1
miR-301b	0.889	1	0.811	1	1	0.137	1	1
miR-301a	0.889	1	0.836	1	1	0.107	1	1
miR-23b	1	1	1	0.842	1	1	1	1
miR-33a	0.496	1	1	1	1	0.137	0.625	1
RBM28	0.889	1	1	1	1	1	1	1
miR-340	0.991	1	0.196	1	1	1	1	1
QKI	0.889	0.155	0	0	0	0	0.215	1
PUM1(2)	0.944	0.155	0.286	1	1	0.021	0	1
miR-424	0.981	1	1	1	0.04	1	1	1
miR-425	0.889	1	0.691	1	1	0.926	0.625	1
PABPC4	1	0.09	0.024	0.073	0	1	1	0
miR-421	1	1	1	1	1	1	1	1
PCBP2	1	1	1	1	1	1	1	1
SNRPA	1	1	1	1	1	1	1	1
miR-615-3p	1	0.162	1	1	1	1	1	1
miR-26a	0.955	0.086	0.645	1	1	0.78	0.557	1
miR-26b	0.944	0.086	0.691	1	1	0.78	0.539	1
miR-30c	0.889	1	0.9	1	1	1	1	1
miR-30b	0.889	1	0.877	1	1	1	1	1
miR-30a	0.889	1	0.877	1	1	1	1	1
miR-30e	0.889	1	0.877	1	1	1	1	1
miR-30d	0.889	1	0.877	1	1	1	1	1
KHSRP	1	1	1	1	1	1	1	1
KHDRBS1	1	0	0.024	0.47	0	0.434	0	0.676
ZNF638	0.944	1	1	1	1	1	1	1
HNRNPCL1	0.821	0.155	0.408	1	1	1	1	1
HNRNPH2	1	1	0.753	1	1	0.497	0.221	1
FXR1	0.944	0.754	0.408	1	1	0.849	1	1
SRSF1	1	1	1	1	1	1	1	1
miR-21	1	1	0.55	1	1	0.379	1	1
miR-22	0.944	1	1	1	1	1	1	1
RBM45	1	1	1	1	1	1	1	1
miR-24	1	1	1	1	1	1	0.441	1
miR-130a	0.889	0.754	0.691	1	1	0.199	1	1
miR-130b	0.889	0.924	0.72	1	1	0.136	1	1
CPEB2	0.889	0.037	0.336	1	1	1	1	1
DAZAP1	0.42	0.215	0.042	1	1	0.319	0.625	1
FMR1	1	1	0.877	1	1	1	1	1
FUS	1	1	1	1	1	1	0	1
miR-106b	0.889	0.086	0.907	1	1	1	0.974	1
miR-96	0.889	0.338	1	1	1	1	1	1
miR-93	0.889	0.095	0.907	1	1	1	0.974	1
HNRNPAB	0.944	1	0.877	1	1	1	1	1
let-7e	0.944	1	0.923	1	1	1	1	1
miR-374b	0.944	1	0.9	1	1	1	1	1
miR-374a	0.944	1	0.907	1	1	1	1	1
miR-18a	0.944	1	0.532	1	0.698	1	0.539	1
miR-378	1	1	0.771	1	1	1	1	1
miR-361-5p	0.889	0.182	0.811	1	1	0.021	1	1
U2AF2	0.944	1	0.907	1	1	1	1	1
miR-183	1	0.707	0.836	1	1	1	1	1
miR-182	0.944	1	1	1	1	1	1	1
miR-186	0.944	0.954	0.309	1	1	1	1	1
miR-221	0.944	1	1	1	0.62	1	0.625	1
miR-222	0.944	1	1	1	0.637	1	0.676	1
RBM5	0.944	1	1	1	1	1	1	1
RBM8A	1	1	1	1	1	1	1	1
RBM3	0.944	1	0.771	1	1	1	0.625	1
RBM4	1	1	0.286	1	1	1	1	1
YBX1	1	0.389	1	1	1	1	1	1
PCBP1	1	1	1	1	1	1	1	1
miR-590-3p	1	1	1	0.676	1	0.926	1	1
AUF1	0.981	1	0.771	1	1	0.887	1	0.315
ESRP2	1	1	1	1	1	1	1	1
PABPC1	0.944	0.042	0.408	0.147	0	1	1	0
PABPN1	0.417	0	0.23	1	1	1	1	1
CNOT4	1	1	1	1	1	1	1	0
RALY	0.915	0.584	0.771	1	1	1	1	1
CPEB4	0.889	0.496	0.268	1	1	1	1	1
miR-16	0.981	1	1	1	0.04	1	1	1
miR-17	0.889	0.086	0.911	1	1	1	0.974	1
miR-331-3p	1	1	1	1	1	1	1	1
HNRNPC	0.889	0.194	0.408	1	1	1	1	1
HNRNPA2B1	0.889	1	1	1	1	1	0.974	1
HNRNPK	1	1	1	1	1	1	1	1
G3BP2	0.991	0.924	1	1	1	1	1	1
FXR2	1	1	1	1	1	1	1	1
HNRNPA1	0.889	1	1	1	1	1	1	1
MBNL1	0.944	1	1	1	1	1	0	1
miR-10a	0.889	1	0.907	1	1	0.021	1	1
miR-10b	0.889	1	0.907	1	1	0.021	1	1
miR-101	1	1	0.691	1	1	0.97	1	0.294
miR-107	0.944	1	1	1	1	1	1	1
miR-9	0.944	0.169	0.559	1	1	1	1	1
miR-7	0.889	1	0.179	1	1	1	1	1
miR-92a	0.991	0.794	1	1	1	1	0.024	1
miR-218	0.991	1	1	1	1	0.926	1	1
miR-99b	0.991	1	0.584	1	1	1	1	1
miR-99a	1	1	0.56	1	1	1	1	1
miR-192	1	0.622	0.811	1	1	1	1	0.855
miR-191	0.981	1	1	1	0	1	1	1
miR-19b	0.944	1	1	1	1	1	1	1
miR-19a	0.944	1	1	1	1	1	1	1
SART3	0.944	0	0.425	0.221	0	1	1	0
PTBP1	0.821	0.968	0	1	1	1	1	1
RBMS1	0.417	0.042	0.11	0.67	0.62	0.107	0	0.404
miR-148b	0.944	0.641	0.907	0.67	1	0.849	0.147	1
miR-148a	0.944	0.597	0.877	0.67	1	0.849	0.174	1
ZCRB1	0.294	0.194	0	1	1	0.138	1	1
ZC3H14	0.944	0.411	0.065	1	1	1	1	1
miR-140-3p	1	1	1	1	1	1	1	1
miR-181a	0.944	1	0.691	1	1	0.11	1	1
miR-181c	0.944	1	0.691	1	1	0.107	1	1
IGF2BP2	0.889	0.8	0.179	1	0	0.999	1	1
MATR3	0.944	0.194	0.073	1	0.735	0.037	0.372	0.059
KHDRBS3	0.944	0.187	0.645	1	1	1	0.974	1
miR-125b	0.962	1	0.408	1	1	1	1	1
CUGBP	0.944	1	0.584	1	1	1	1	1

## Sheet: PUM1(2)_position
PUM1(2)_position	u_200	u_150	u_100	u_50	d_50	d_100	d_150	d_200
miR-20a	0.007	0	0	0	0	0	0.09	0.147
miR-29a	0.595	0.386	0.427	0.605	0.877	0.202	0.61	1
miR-29c	0.567	0.459	0.365	0.55	0.944	0.282	0.632	1
miR-29b	0.595	0.396	0.44	0.55	0.975	0.267	0.613	1
miR-125a-5p	0.384	1	0.569	1	1	1	1	1
miR-196a	0.076	0.007	0	0.939	0.572	0.514	0.283	0.789
miR-196b	0.07	0	0.004	0.932	0.605	0.483	0.245	0.789
let-7i	0.198	1	0.427	0.932	0.692	0.509	1	0.952
ELAVL2	0	0	0	0	0	0	0	0
let-7c	0.174	1	0.386	0.939	0.944	0.514	0.928	0.958
let-7b	0.107	0.968	0.132	0.559	0.367	0.123	0.676	0.606
let-7a	0.079	0.948	0.132	0.511	0.367	0.172	0.67	0.597
let-7g	0.128	1	0.181	0.81	0.569	0.209	0.473	0.789
let-7f	0.194	1	0.45	0.924	0.715	0.514	0.948	0.968
let-7d	0.174	1	0.393	0.948	0.944	0.508	0.928	0.952
TARDBP	0.491	0.009	0.653	1	1	0.599	0.204	0.952
TIA1	0	0	0	0	0	0	0	0
SRSF9	1	1	1	1	1	1	1	1
SRSF2	1	1	1	1	1	1	1	1
SRSF7	0.925	1	0.871	1	1	1	1	1
SNRNP70	0.874	0.36	0.064	1	1	1	0.781	0.789
HNRPLL	0.143	0.886	0.008	0.305	0	0.392	1	1
SFPQ	1	0.005	0.427	0.932	1	0.007	0.577	0.821
MSI1	0.007	0	0	1	0.33	0.011	0	0.018
IGF2BP3	0	0.003	0	0.753	0	0	0.039	0.038
RBM6	0.886	1	1	1	1	1	1	1
miR-32	0	0.007	0	0	0	0	0	0
HuR	0	0	0	0	0	0	0	0
miR-27b	0	0.003	0.004	0	0.011	0	0.613	0.091
miR-27a	0	0	0.014	0	0.025	0	0.613	0.147
ANKHD1	1	0.461	1	1	1	1	1	1
miR-15b	0.68	0.083	0.082	0.939	0.692	0.14	0.613	0.266
miR-15a	0.676	0.071	0.088	0.932	0.638	0.14	0.613	0.328
SRSF10	1	0.875	1	1	1	1	1	1
HNRNPL	0.127	0.047	0	0.821	0	0.17	1	0.929
miR-128	0.029	0.005	0.008	0.138	0.14	0	0.599	0.968
miR-126	0.202	0.396	0.247	0.81	0.525	1	0.204	0.686
miR-25	0	0.009	0	0	0	0	0	0
miR-34a	0.183	1	0.006	1	1	0.838	1	1
miR-301b	0.027	0.003	0	0	0.014	0	0.158	0.058
miR-301a	0.025	0.003	0.002	0	0.021	0	0.204	0.041
miR-23b	0.004	0	0	0	0	0	0.228	0.147
miR-33a	0	0.003	0	0	0	0.027	0.125	0.115
RBM28	0.886	1	1	1	1	1	1	1
miR-340	0.009	0	0	0	0	0	0	0
QKI	0.272	0	0	0.939	0.576	0.088	0.024	0.738
PUM1(2)	0	0	0	0	0	0	0	0
miR-424	0.669	0.08	0.08	0.939	0.715	0.145	0.613	0.261
miR-425	0.917	0.007	0.015	0.028	0	0.019	0.014	0.413
PABPC4	0	0	0	0.158	0	0	0	0.04
miR-421	0.303	0	0	0	0	0.027	0.004	0.166
PCBP2	1	1	1	1	1	1	1	1
SNRPA	0.025	0.512	0.355	0.715	1	1	1	1
miR-615-3p	0.306	1	1	1	1	1	1	0.258
miR-26a	0	0	0	0	0	0	0.06	0.049
miR-26b	0	0	0	0	0	0	0.052	0.041
miR-30c	0	0	0	0	0.025	0	0.045	0.657
miR-30b	0	0	0	0	0.025	0	0.054	0.592
miR-30a	0.004	0	0	0	0.052	0	0.05	0.599
miR-30e	0	0	0	0	0.051	0	0.046	0.604
miR-30d	0	0	0	0	0.042	0	0.039	0.599
KHSRP	1	1	0.45	1	0.275	0.991	1	1
KHDRBS1	0	0	0	0	0	0	0	0
ZNF638	0.669	1	0.209	0.473	1	0.043	0.004	0.271
HNRNPCL1	0	0	0	0	0	0	0	0
HNRNPH2	1	1	1	1	1	1	1	1
FXR1	0.212	0.464	0.01	0.697	0.447	0.002	0.277	0.038
SRSF1	1	1	1	1	1	1	1	1
miR-21	0	0.024	0	0.015	0.047	0	0.011	0.363
miR-22	0.202	0.02	0.235	1	0.959	0.871	0.204	0.656
RBM45	1	1	1	1	1	1	1	1
miR-24	0.202	0.025	0.942	0.072	1	0.553	1	1
miR-130a	0.015	0.005	0	0	0.003	0	0.135	0.047
miR-130b	0.025	0	0	0	0.006	0	0.076	0.021
CPEB2	0	0	0	0	0	0	0	0
DAZAP1	0.151	0.158	0.049	0.932	0.217	0.005	0	0.021
FMR1	1	1	1	1	1	1	1	1
FUS	1	1	1	1	1	1	1	1
miR-106b	0.007	0.003	0	0	0	0	0.086	0.157
miR-96	0.427	0.003	0.365	0.003	0.692	0	0.05	0.907
miR-93	0.004	0.003	0.002	0	0	0	0.06	0.147
HNRNPAB	0.985	0.042	0.171	0.803	1	1	1	0.175
let-7e	0.174	1	0.407	0.939	0.944	0.504	0.928	0.968
miR-374b	0	0.069	0	0	0	0	0.008	0.021
miR-374a	0	0.092	0	0	0	0	0.011	0.018
miR-18a	0.021	0.003	0	0.801	0.12	0.291	0.478	0.006
miR-378	0.948	0.077	0.024	0.369	1	0.604	0.32	1
miR-361-5p	0.128	0.01	0.427	0	0	0	0.546	0.018
U2AF2	0.009	0	0	0.003	0	0	0	0
miR-183	0.183	0.009	0.04	0.017	0	0	0.008	0.041
miR-182	0.174	0	0.024	0	0.417	0	0.046	0.604
miR-186	0.143	0.047	0	0	0	0	0	0
miR-221	0.075	0.071	0	0	0	0	0.027	0.006
miR-222	0.063	0.094	0	0	0	0	0.011	0.006
RBM5	1	1	1	1	1	1	1	1
RBM8A	1	1	1	1	1	1	1	1
RBM3	0.37	0.005	0.01	1	0.823	0.103	0.613	1
RBM4	1	1	1	1	1	1	1	1
YBX1	1	0.721	1	1	1	1	1	1
PCBP1	1	1	1	1	1	1	1	1
miR-590-3p	0.424	0	0	0	0	0	0	0
AUF1	0.009	0.068	0	0	0	0	0	0
ESRP2	1	1	1	1	1	1	1	1
PABPC1	0	0	0	0.717	0	0	0	0.114
PABPN1	0	0	0	1	1	0.015	0.008	1
CNOT4	1	1	1	1	1	1	1	1
RALY	0	0	0	0	0	0	0	0
CPEB4	0	0	0	0	0	0	0	0
miR-16	0.68	0.053	0.094	0.939	0.692	0.116	0.613	0.258
miR-17	0	0.003	0	0	0	0	0.072	0.2
miR-331-3p	1	1	1	1	1	1	1	1
HNRNPC	0	0	0	0	0	0	0	0
HNRNPA2B1	1	1	1	1	1	1	1	1
HNRNPK	1	1	1	1	1	1	1	1
G3BP2	1	1	1	1	1	1	1	1
FXR2	1	1	1	1	1	1	1	1
HNRNPA1	1	1	1	1	1	1	1	1
MBNL1	1	1	1	1	1	1	1	1
miR-10a	0.874	0	0.672	0.015	0.081	0.894	0.613	0.136
miR-10b	0.855	0.003	0.672	0.024	0.072	0.892	0.62	0.139
miR-101	0	0	0	0	0	0	0	0.01
miR-107	0.948	0	0.002	0.932	0.248	0.005	0.676	0.705
miR-9	0.456	0.331	0.361	0.932	1	0.34	0.135	0.682
miR-7	0.309	0.016	0.244	0.715	0.724	0.072	0.693	0.578
miR-92a	0	0.02	0	0	0	0	0	0.006
miR-218	0.009	0.079	0	0.003	0.386	0.121	0.077	0.038
miR-99b	0.669	0.003	0	0.183	0.336	0.899	0.198	0.512
miR-99a	0.652	0.01	0.006	0.213	0.306	0.899	0.172	0.509
miR-192	0.073	0	0.081	0.68	0.217	0.087	0.135	0.363
miR-191	0.691	0.331	0.057	1	0.666	0.408	0.205	0.968
miR-19b	0	0	0	0	0	0	0.204	0.136
miR-19a	0	0	0	0	0.003	0.002	0.204	0.128
SART3	0	0	0	0.739	0.003	0	0	0.113
PTBP1	0.083	0	0	0	0	0	0	0
RBMS1	0	0	0	0	0	0	0	0
miR-148b	0.385	0	0.002	0	0.565	0.387	0.592	1
miR-148a	0.379	0.009	0.002	0	0.525	0.365	0.61	1
ZCRB1	0.088	0.051	0.019	0	0.011	0	0	0.018
ZC3H14	0	0	0	0	0	0	0	0
miR-140-3p	1	1	1	1	1	1	1	1
miR-181a	0.037	0	0	0	0	0.002	0	0
miR-181c	0.052	0	0	0	0	0.002	0	0
IGF2BP2	0	0.005	0	0.715	0	0	0.011	0.128
MATR3	0	0.083	0	0.558	0.525	0	0	0.01
KHDRBS3	1	0.684	1	1	0.076	0	0.861	0.038
miR-125b	0.409	1	0.575	1	1	1	1	1
CUGBP	0.704	0.85	0.91	1	1	0.65	1	0.128

## Sheet: PUM1(2)_normal
PUM1(2)_normal	u_200	u_150	u_100	u_50	d_50	d_100	d_150	d_200
miR-20a	0	0	0	0	0	0	0.32	0.692
miR-29a	0.546	0.31	0.479	0.648	0.973	0.365	0.904	1
miR-29c	0.504	0.333	0.288	0.554	1	0.418	0.904	1
miR-29b	0.467	0.349	0.438	0.549	1	0.412	0.904	1
miR-125a-5p	0.236	0.93	0.479	1	1	1	1	1
miR-196a	0.06	0.003	0.004	0.975	0.709	0.626	0.486	1
miR-196b	0.065	0.007	0.002	0.967	0.703	0.657	0.494	1
let-7i	0.195	1	0.438	0.967	0.811	0.71	1	1
ELAVL2	0	0	0	0	0	0	0	0
let-7c	0.133	1	0.369	0.975	1	0.683	1	1
let-7b	0.086	0.917	0.139	0.566	0.542	0.31	1	1
let-7a	0.096	0.917	0.142	0.554	0.481	0.32	0.974	1
let-7g	0.113	1	0.171	0.874	0.679	0.375	0.829	1
let-7f	0.168	1	0.461	0.955	0.887	0.742	1	1
let-7d	0.145	1	0.371	0.975	1	0.657	1	1
TARDBP	0.506	0.01	0.674	1	1	0.95	0.684	1
TIA1	0	0	0	0	0	0	0	0
SRSF9	1	1	1	1	1	1	1	1
SRSF2	1	1	1	1	1	1	1	1
SRSF7	0.808	1	0.792	1	1	1	1	1
SNRNP70	0.687	0.279	0.07	1	1	1	1	1
HNRPLL	0.022	0.519	0.01	0.347	0	1	1	1
SFPQ	0.917	0	0.276	0.854	1	0.076	1	1
MSI1	0.007	0	0.002	1	0.887	0.341	0.054	0.692
IGF2BP3	0	0.005	0	0.808	0	0	0.81	1
RBM6	0.506	1	1	1	1	1	1	1
miR-32	0	0.008	0	0	0	0	0	0.014
HuR	0	0	0	0	0	0	0	0
miR-27b	0.004	0	0.012	0	0.006	0	0.882	0.378
miR-27a	0.004	0.003	0.013	0	0.018	0	0.882	0.378
ANKHD1	1	0.284	1	1	1	1	1	1
miR-15b	0.552	0.055	0.066	0.975	0.836	0.32	1	0.918
miR-15a	0.553	0.058	0.07	0.963	0.805	0.32	1	0.946
SRSF10	1	0.263	1	1	1	1	1	1
HNRNPL	0.013	0.007	0	0.955	0	0.95	1	1
miR-128	0.038	0.003	0.006	0.064	0.098	0	0.856	1
miR-126	0.236	0.363	0.237	0.778	0.503	1	0.304	0.96
miR-25	0	0.031	0	0	0	0	0	0.019
miR-34a	0.145	0.949	0.004	1	1	0.98	1	1
miR-301b	0.034	0.003	0.002	0	0.018	0	0.537	0.372
miR-301a	0.027	0.008	0.002	0	0.043	0.003	0.586	0.444
miR-23b	0.015	0	0	0	0	0	0.418	0.435
miR-33a	0.015	0.005	0	0	0	0.029	0.231	0.337
RBM28	0.468	1	1	1	1	1	1	1
miR-340	0.064	0	0	0	0	0	0	0
QKI	0.286	0	0	0.975	0.776	0.32	0.27	1
PUM1(2)	0	0	0	0	0	0	0	0
miR-424	0.548	0.059	0.094	0.975	0.838	0.32	1	0.914
miR-425	0.974	0.022	0.008	0.025	0	0.016	0.005	0.686
PABPC4	0	0	0	0.079	0	0	0	0.91
miR-421	0.436	0	0	0	0	0.031	0	0.336
PCBP2	1	1	1	1	1	1	1	1
SNRPA	0	0.268	0.203	0.679	1	1	1	1
miR-615-3p	0.287	1	1	1	1	1	1	0.413
miR-26a	0	0	0	0	0.006	0	0.282	0.337
miR-26b	0	0	0	0	0.009	0	0.27	0.278
miR-30c	0	0	0	0	0.039	0	0.147	1
miR-30b	0	0	0	0	0.03	0	0.144	1
miR-30a	0	0	0	0	0.039	0	0.144	1
miR-30e	0	0	0	0	0.03	0.003	0.144	1
miR-30d	0	0	0	0	0.043	0	0.143	1
KHSRP	1	1	0.185	1	0.394	1	1	1
KHDRBS1	0.02	0	0	0	0	0	0	0
ZNF638	0.546	1	0.175	0.384	1	0.157	0.144	1
HNRNPCL1	0	0	0	0	0	0	0	0
HNRNPH2	1	1	1	1	1	1	1	1
FXR1	0.246	0.505	0.012	0.778	0.622	0.027	0.793	0.282
SRSF1	1	1	1	1	1	1	1	1
miR-21	0	0.023	0	0.031	0.066	0.003	0.017	0.821
miR-22	0.135	0.005	0.207	1	1	0.986	0.439	1
RBM45	1	1	1	1	1	1	1	1
miR-24	0.133	0.007	0.857	0.056	1	0.696	1	1
miR-130a	0.02	0.007	0	0	0.011	0.003	0.54	0.336
miR-130b	0.022	0	0.002	0	0.018	0.003	0.282	0.305
CPEB2	0	0	0	0	0	0	0	0
DAZAP1	0.034	0.078	0.048	1	0.771	0.111	0	0.709
FMR1	1	1	1	1	1	1	1	1
FUS	1	1	1	1	1	1	1	1
miR-106b	0.007	0	0	0	0	0	0.27	0.709
miR-96	0.449	0.003	0.33	0	0.782	0	0.239	1
miR-93	0.004	0	0	0	0	0	0.27	0.655
HNRNPAB	0.967	0.055	0.173	0.809	1	1	1	0.32
let-7e	0.145	1	0.379	0.975	1	0.657	1	1
miR-374b	0	0.102	0	0	0	0	0.02	0.059
miR-374a	0	0.103	0	0	0	0	0.017	0.056
miR-18a	0.015	0.003	0	0.778	0.145	0.398	0.725	0.037
miR-378	0.917	0.064	0.008	0.346	1	0.71	0.49	1
miR-361-5p	0.147	0.008	0.479	0.003	0	0	0.8	0.037
U2AF2	0	0	0	0.013	0	0	0	0.008
miR-183	0.236	0.016	0.024	0.027	0	0.025	0.013	0.138
miR-182	0.182	0	0.053	0	0.542	0	0.189	1
miR-186	0.286	0.07	0	0	0	0	0	0
miR-221	0.097	0.102	0	0	0	0.003	0.083	0.014
miR-222	0.097	0.102	0	0.003	0	0	0.036	0.014
RBM5	1	1	1	1	1	1	1	1
RBM8A	1	1	1	1	1	1	1	1
RBM3	0.302	0.008	0.008	1	1	0.328	1	1
RBM4	1	1	1	1	1	1	1	1
YBX1	0.917	0.365	1	1	1	1	1	1
PCBP1	1	1	1	1	1	1	1	1
miR-590-3p	0.855	0.003	0	0	0	0	0	0
AUF1	0	0.088	0	0	0	0	0	0.019
ESRP2	1	1	1	1	1	1	1	1
PABPC1	0	0	0	0.809	0.011	0.009	0	1
PABPN1	0	0	0	1	1	0.644	0.856	1
CNOT4	1	1	1	1	1	1	1	1
RALY	0	0	0	0	0	0	0	0
CPEB4	0	0	0	0	0	0	0	0
miR-16	0.552	0.055	0.07	0.975	0.885	0.323	1	0.91
miR-17	0.01	0	0	0	0	0	0.282	0.769
miR-331-3p	1	1	1	1	1	1	1	1
HNRNPC	0	0	0	0	0	0	0	0
HNRNPA2B1	1	1	1	1	1	1	1	1
HNRNPK	1	1	1	1	1	1	1	1
G3BP2	0.945	1	1	1	1	1	1	1
FXR2	1	1	1	1	1	1	1	1
HNRNPA1	1	1	1	1	1	1	1	1
MBNL1	1	1	1	1	1	1	1	1
miR-10a	0.883	0.003	0.693	0.01	0.06	0.95	0.8	0.278
miR-10b	0.838	0	0.631	0.029	0.049	0.95	0.788	0.278
miR-101	0.004	0	0	0	0	0	0	0.037
miR-107	0.968	0	0.002	0.907	0.292	0.005	1	1
miR-9	0.384	0.279	0.381	0.975	1	0.657	0.51	1
miR-7	0.238	0.007	0.211	0.679	0.782	0.089	0.904	0.91
miR-92a	0	0.023	0	0	0	0	0	0.024
miR-218	0.01	0.082	0	0.015	0.59	0.32	0.267	0.278
miR-99b	0.588	0.008	0	0.178	0.317	0.948	0.27	0.692
miR-99a	0.588	0.007	0.004	0.169	0.298	0.948	0.27	0.686
miR-192	0.084	0.003	0.088	0.653	0.281	0.174	0.282	0.692
miR-191	0.687	0.31	0.054	1	0.63	0.375	0.27	1
miR-19b	0	0	0	0	0	0.005	0.617	0.686
miR-19a	0	0	0	0	0.006	0.003	0.636	0.686
SART3	0	0	0	0.809	0.003	0.005	0	1
PTBP1	0.036	0	0	0	0	0	0	0.435
RBMS1	0	0	0	0	0	0	0	0
miR-148b	0.431	0.005	0	0	0.705	0.598	0.882	1
miR-148a	0.456	0	0	0	0.63	0.644	0.882	1
ZCRB1	0.139	0.084	0.013	0	0.014	0	0	0.123
ZC3H14	0	0	0	0	0	0	0	0
miR-140-3p	1	1	1	1	1	1	1	1
miR-181a	0.081	0	0	0	0	0.003	0	0.008
miR-181c	0.086	0	0	0	0	0	0	0.008
IGF2BP2	0	0.008	0	0.809	0	0	0.634	1
MATR3	0	0.083	0	0.549	0.794	0.003	0.009	0.517
KHDRBS3	1	0.758	1	1	0.006	0.003	0.8	0.037
miR-125b	0.255	0.978	0.486	1	1	1	1	1
CUGBP	0.599	0.766	0.87	1	1	0.71	1	0.278

## Sheet: PUM1(2)_AUcontent
PUM1(2)_AUcontent	u_200	u_150	u_100	u_50	d_50	d_100	d_150	d_200
miR-20a	0.018	0.003	0.002	0	0	0	0.304	0.74
miR-29a	0.226	0.193	0.168	0.044	0.165	0.032	0.296	1
miR-29c	0.223	0.189	0.107	0.038	0.226	0.062	0.292	1
miR-29b	0.19	0.198	0.168	0.021	0.236	0.033	0.312	1
miR-125a-5p	0.152	0.925	0.352	1	1	1	1	1
miR-196a	0.073	0.011	0.004	0.919	0.509	0.513	0.32	1
miR-196b	0.081	0	0.004	0.919	0.489	0.529	0.315	1
let-7i	0.164	1	0.45	0.902	0.459	0.486	1	1
ELAVL2	0	0	0	0	0	0	0	1
let-7c	0.164	1	0.383	0.919	0.744	0.512	1	1
let-7b	0.086	0.973	0.13	0.443	0.233	0.16	0.826	0.967
let-7a	0.089	0.973	0.149	0.416	0.232	0.145	0.797	0.967
let-7g	0.13	1	0.16	0.697	0.329	0.191	0.616	1
let-7f	0.154	1	0.458	0.763	0.512	0.537	1	1
let-7d	0.164	1	0.406	0.919	0.744	0.504	1	1
TARDBP	0.917	0.054	1	1	1	1	0.941	1
TIA1	0.226	0	0	1	0.711	0	0	1
SRSF9	1	1	1	1	1	1	1	1
SRSF2	1	1	1	1	1	1	1	1
SRSF7	0.82	1	0.785	1	1	1	1	1
SNRNP70	0.789	0.523	0.134	1	1	1	1	1
HNRPLL	0.018	0.776	0.004	0.023	0	0.338	1	1
SFPQ	0.242	0	0.02	0	0	0	0.006	0.037
MSI1	0.005	0	0.012	1	0.716	0.179	0.01	0.424
IGF2BP3	0.098	0.162	0.002	1	0	0.026	1	1
RBM6	0.463	1	1	1	1	1	1	1
miR-32	0	0.011	0	0	0	0	0	0
HuR	0.049	0	0	0.042	0.003	0	0	1
miR-27b	0.005	0.003	0.006	0	0	0	0.616	0.263
miR-27a	0	0.007	0.012	0	0.003	0	0.616	0.225
ANKHD1	1	0.546	1	1	1	1	1	1
miR-15b	0.229	0.014	0.015	0.156	0.063	0.012	0.32	0.171
miR-15a	0.227	0.013	0.006	0.113	0.04	0.022	0.312	0.182
SRSF10	1	1	1	1	1	1	1	1
HNRNPL	0.03	0.076	0	0.644	0	0.441	1	1
miR-128	0.048	0.003	0.015	0.042	0.047	0	0.616	1
miR-126	0.23	0.408	0.233	0.9	0.464	1	0.292	1
miR-25	0	0.029	0	0	0	0	0	0.016
miR-34a	0.095	0.93	0.002	1	1	0.751	1	1
miR-301b	0.045	0.005	0.002	0	0.003	0	0.252	0.171
miR-301a	0.03	0	0.002	0	0	0	0.312	0.182
miR-23b	0.025	0	0	0	0	0	0.304	0.499
miR-33a	0.029	0	0	0	0	0.02	0.144	0.277
RBM28	0.433	1	1	1	1	1	1	1
miR-340	0.387	0	0	0	0	0	0	0.016
QKI	0.257	0	0.002	0.91	0.25	0.072	0.07	1
PUM1(2)	0	0	0	0	0	0	0	0
miR-424	0.226	0.014	0.015	0.147	0.072	0.016	0.296	0.181
miR-425	1	0.031	0.015	0.023	0.003	0.016	0.01	0.667
PABPC4	0.633	0.003	0.142	1	1	1	0.797	1
miR-421	0.437	0	0	0	0	0.012	0.006	0.337
PCBP2	1	1	1	1	1	1	1	1
SNRPA	0	0.556	0.337	0.147	0.918	1	1	1
miR-615-3p	0.236	1	1	1	1	1	1	0.373
miR-26a	0	0	0	0	0.016	0	0.224	0.294
miR-26b	0	0	0	0	0.003	0	0.224	0.281
miR-30c	0	0	0	0	0.165	0.003	0.197	1
miR-30b	0	0	0	0	0.12	0	0.197	1
miR-30a	0	0	0	0	0.154	0.003	0.195	1
miR-30e	0	0	0	0	0.132	0	0.191	1
miR-30d	0	0	0	0	0.161	0.005	0.195	1
KHSRP	1	1	0.168	1	0.836	1	1	1
KHDRBS1	1	0	0.002	1	0	0	0	1
ZNF638	0.43	1	0.197	0.034	0.802	0.008	0.006	0.182
HNRNPCL1	0.201	0	0	1	0.103	0	0	1
HNRNPH2	1	1	1	1	1	1	1	1
FXR1	0.49	0.788	0.053	1	1	0.066	0.797	0.499
SRSF1	1	1	1	1	1	1	1	1
miR-21	0.005	0.029	0	0.036	0.104	0	0.042	0.793
miR-22	0.049	0.003	0.069	0.919	0.426	0.537	0.104	0.631
RBM45	1	1	1	1	1	1	1	1
miR-24	0.088	0.007	0.803	0.003	0.786	0.434	1	1
miR-130a	0.005	0.005	0.002	0	0	0	0.211	0.171
miR-130b	0.015	0	0	0	0.01	0	0.176	0.171
CPEB2	0.094	0	0	0.186	0.003	0	0	1
DAZAP1	0.036	0.209	0.084	1	0.185	0.016	0	0.251
FMR1	1	1	1	1	1	1	1	1
FUS	1	1	1	1	1	1	1	1
miR-106b	0.022	0	0	0	0	0	0.249	0.793
miR-96	0.387	0	0.38	0	0.464	0	0.109	1
miR-93	0.01	0	0.002	0	0	0	0.211	0.707
HNRNPAB	1	0.073	0.188	0.919	1	1	1	0.399
let-7e	0.154	1	0.385	0.919	0.744	0.537	1	1
miR-374b	0	0.189	0	0	0	0	0.064	0.257
miR-374a	0	0.207	0	0	0	0	0.075	0.294
miR-18a	0.03	0	0	0.722	0.073	0.328	0.53	0.027
miR-378	0.823	0.038	0.015	0.126	0.883	0.501	0.296	1
miR-361-5p	0.207	0.018	0.538	0.006	0	0	0.781	0.112
U2AF2	0.808	0	0	1	1	0	0.049	1
miR-183	0.204	0.011	0.046	0.003	0	0.014	0	0.088
miR-182	0.17	0	0.024	0	0.197	0	0.085	0.929
miR-186	0.437	0.142	0	0.003	0	0	0	0
miR-221	0.101	0.135	0	0	0	0	0.01	0
miR-222	0.085	0.115	0	0	0	0	0.028	0.016
RBM5	1	1	1	1	1	1	1	1
RBM8A	1	1	1	1	1	1	1	1
RBM3	0.19	0.007	0.012	1	0.277	0.039	0.546	1
RBM4	1	1	1	1	1	1	1	1
YBX1	0.868	0.744	1	1	1	1	1	1
PCBP1	1	1	1	1	1	1	1	1
miR-590-3p	1	0	0	0.125	0	0	0	0.11
AUF1	0.22	0.445	0	0.046	0.007	0	0.031	0.793
ESRP2	1	1	1	1	1	1	1	1
PABPC1	0	0	0.002	1	1	1	0.797	1
PABPN1	0.033	0.003	0.014	1	1	1	1	1
CNOT4	1	1	1	1	1	1	1	1
RALY	0.242	0	0	1	0.744	0	0.01	1
CPEB4	0.127	0	0	0.755	0.033	0	0	1
miR-16	0.223	0.013	0.008	0.147	0.047	0.016	0.296	0.181
miR-17	0.01	0	0.002	0	0	0	0.292	0.81
miR-331-3p	1	1	1	1	1	1	1	1
HNRNPC	0.203	0	0	1	0.031	0	0	1
HNRNPA2B1	0.991	1	1	1	1	1	1	1
HNRNPK	1	1	1	1	1	1	1	1
G3BP2	0.882	1	1	1	1	1	1	1
FXR2	1	1	1	1	1	1	1	1
HNRNPA1	0.963	1	1	1	1	1	1	1
MBNL1	1	1	1	1	1	1	1	1
miR-10a	0.781	0	0.559	0	0.01	0.69	0.463	0.171
miR-10b	0.781	0.003	0.585	0.009	0.016	0.688	0.477	0.17
miR-101	0.022	0	0	0	0	0	0	0.042
miR-107	0.82	0	0	0.542	0.04	0	0.657	0.86
miR-9	0.362	0.309	0.351	0.919	1	0.499	0.296	1
miR-7	0.257	0.014	0.21	0.564	0.621	0.067	0.825	0.813
miR-92a	0.005	0.018	0	0	0	0	0.006	0.027
miR-218	0.005	0.095	0	0.003	0.254	0.138	0.164	0.17
miR-99b	0.591	0.007	0	0.128	0.185	0.83	0.197	0.676
miR-99a	0.633	0.013	0.002	0.112	0.212	0.83	0.179	0.629
miR-192	0.093	0.007	0.09	0.604	0.185	0.121	0.197	0.639
miR-191	0.781	0.318	0.038	1	0.543	0.361	0.248	1
miR-19b	0	0	0	0	0	0	0.315	0.417
miR-19a	0	0	0	0	0	0.003	0.312	0.373
SART3	0	0	0	1	1	1	0.797	1
PTBP1	1	0	0	1	1	0	0.042	1
RBMS1	0	0	0	0	0	0	0	0
miR-148b	0.238	0	0	0	0.161	0.254	0.463	1
miR-148a	0.242	0.003	0	0	0.154	0.248	0.441	1
ZCRB1	0.781	0.35	0.205	0.224	1	0	0.014	1
ZC3H14	0.073	0	0	0.231	0.167	0	0	1
miR-140-3p	1	1	1	1	1	1	1	1
miR-181a	0.164	0	0	0	0	0.005	0	0.016
miR-181c	0.137	0	0	0	0	0	0	0.042
IGF2BP2	0.073	0.275	0.002	1	0.003	0.08	1	1
MATR3	0	0.296	0	0.91	0.683	0	0.006	0.347
KHDRBS3	1	1	1	1	0.744	0.018	1	0.74
miR-125b	0.158	0.908	0.353	1	1	1	1	1
CUGBP	0.87	0.973	1	1	1	0.998	1	0.676

## Sheet: PTBP1_position
PTBP1_position	u_200	u_150	u_100	u_50	d_50	d_100	d_150	d_200
miR-20a	0.324	0.203	0.229	0.147	1	0.764	0.131	0.222
miR-29a	0.491	0.219	0.027	1	1	0.439	0.161	0.663
miR-29c	0.569	0.344	0.029	1	1	0.462	0.166	0.758
miR-29b	0.569	0.337	0.034	1	1	0.474	0.161	0.779
miR-125a-5p	1	0.662	0.6	1	1	0.975	1	1
miR-196a	0.105	0.65	0.203	0.062	1	0.102	0.471	0.609
miR-196b	0.107	0.656	0.202	0.062	1	0.118	0.465	0.663
let-7i	0.377	0.435	0.041	1	1	0.947	1	1
ELAVL2	0	0	0	0	0	0	0	0
let-7c	0.404	0.427	0.055	1	1	0.976	1	1
let-7b	0.294	0.164	0.049	1	1	0.947	1	1
let-7a	0.241	0.156	0.049	1	1	0.947	1	1
let-7g	0.324	0.489	0.013	1	1	0.92	1	1
let-7f	0.445	0.455	0.049	1	1	0.976	1	1
let-7d	0.421	0.435	0.052	1	1	0.975	1	1
TARDBP	1	0.324	1	1	1	1	1	1
TIA1	0	0	0	0	0	0	0	0
SRSF9	1	1	1	1	1	1	1	1
SRSF2	1	1	1	1	1	1	1	1
SRSF7	1	1	1	1	1	1	1	1
SNRNP70	1	1	0.022	1	1	0	0	1
HNRPLL	1	1	1	1	1	1	1	1
SFPQ	1	1	1	1	1	0.439	1	1
MSI1	1	0.253	0.544	1	1	0.849	0.016	1
IGF2BP3	1	1	1	1	1	1	1	1
RBM6	1	1	1	1	1	1	1	1
miR-32	0.051	0.005	0	0.012	0.01	0.613	0.946	0.237
HuR	0	0	0	0	0	0	0	0
miR-27b	0.808	0.726	0.219	0.024	0.172	0.119	0.23	0.505
miR-27a	0.794	0.726	0.185	0.061	0.172	0.133	0.23	0.504
ANKHD1	1	1	1	1	1	1	1	1
miR-15b	0.016	0.218	0.435	0.511	1	0.028	1	0.137
miR-15a	0.021	0.313	0.435	0.511	1	0.025	1	0.104
SRSF10	1	1	1	1	1	1	1	1
HNRNPL	1	1	1	1	1	1	1	1
miR-128	0.81	0.555	0.117	0.348	0.192	0.136	0.601	1
miR-126	1	0.698	0.303	0.526	1	0.144	0.161	1
miR-25	0.047	0	0	0.033	0	0.495	0.932	0.222
miR-34a	1	0.337	1	1	1	0.975	1	1
miR-301b	0.026	0.28	0.004	0.465	0.168	0.479	1	1
miR-301a	0.034	0.166	0.004	0.475	0.168	0.421	1	1
miR-23b	0.105	0.062	0.019	0	0.005	0.113	0.006	0.046
miR-33a	0.047	0.014	0	0.222	0.055	0.167	1	0.969
RBM28	0.173	0.716	1	1	1	1	0	0
miR-340	0.105	0	0	0	0	0	0.121	0.08
QKI	1	0.441	0.672	1	1	0.025	1	0.983
PUM1(2)	0	0	0	0	0	0	0	0.16
miR-424	0.021	0.271	0.435	0.484	1	0.039	1	0.125
miR-425	0.742	0	0.091	0.348	0.077	0.117	0.049	0.242
PABPC4	0.504	1	0.266	1	0.197	1	1	1
miR-421	0.494	0.075	0.136	0.586	0.017	0.196	0.23	0.089
PCBP2	1	1	1	1	1	1	1	1
SNRPA	1	1	1	1	1	1	1	1
miR-615-3p	1	1	1	1	1	0.78	1	1
miR-26a	0.162	0	0	0.007	0	0	0.161	0.206
miR-26b	0.162	0	0	0	0	0	0.126	0.206
miR-30c	0.105	0.046	0	0.484	0.02	0	0.22	1
miR-30b	0.09	0.051	0	0.484	0.005	0	0.166	1
miR-30a	0.09	0.046	0	0.484	0.013	0	0.22	1
miR-30e	0.086	0.029	0	0.484	0.013	0	0.22	1
miR-30d	0.06	0.049	0	0.484	0.01	0	0.183	1
KHSRP	0.576	1	0	0	1	0	0	1
KHDRBS1	0.56	1	0.519	1	0	0	0	0.028
ZNF638	0.598	0	0.013	0.007	0	0.261	0.932	0.994
HNRNPCL1	0	0	0	0	0	0	0	0
HNRNPH2	1	1	1	1	1	1	1	1
FXR1	1	0.684	0.661	1	1	0.413	1	0.898
SRSF1	1	1	1	1	1	1	1	1
miR-21	0.303	0.504	0.007	1	1	0.101	0.161	0.046
miR-22	0.303	0.344	0.435	1	1	0.401	0.815	1
RBM45	1	1	1	1	1	1	1	1
miR-24	0.808	0.555	0.179	1	1	0.43	1	1
miR-130a	0.034	0.156	0	0.352	0.075	0.495	1	1
miR-130b	0.016	0.245	0	0.433	0.168	0.43	1	1
CPEB2	0	0	0	0	0	0	0	0
DAZAP1	0.303	0.455	0.883	1	1	0.529	0.436	1
FMR1	1	1	1	1	1	1	1	1
FUS	1	1	1	1	1	1	1	1
miR-106b	0.303	0.261	0.221	0.246	1	0.822	0.166	0.212
miR-96	0.404	0.018	0.607	0.282	0.017	0.085	0.484	0.438
miR-93	0.303	0.218	0.202	0.209	1	0.822	0.161	0.237
HNRNPAB	1	0.921	0.7	1	1	0.604	1	1
let-7e	0.404	0.435	0.058	1	1	0.975	1	1
miR-374b	0	0.156	0	0	0.026	0	0.006	0.507
miR-374a	0	0.213	0	0	0.013	0.005	0.006	0.534
miR-18a	0.187	0.348	0.766	0.127	1	0.053	1	0.051
miR-378	1	1	0.896	0.85	1	0.495	1	0.514
miR-361-5p	0.519	0.555	0.203	1	0.593	0.644	0.399	0.533
U2AF2	0	0	0	0	0	0	0	0
miR-183	0.499	0.161	0.054	0.151	0.024	0.196	0.309	1
miR-182	0.147	0	0.404	0.348	0.049	0.009	0.127	0.112
miR-186	0.062	0.029	0.004	0.028	0	0.013	0	0
miR-221	0.194	0.005	0.032	0.012	1	0	0.379	0.222
miR-222	0.156	0	0.027	0.012	1	0	0.247	0.277
RBM5	1	1	1	1	1	1	1	1
RBM8A	1	1	1	1	1	1	1	1
RBM3	1	0.512	0.603	1	1	1	1	1
RBM4	1	1	1	1	1	1	1	1
YBX1	1	1	1	1	1	1	1	1
PCBP1	1	1	1	1	1	1	1	1
miR-590-3p	0.06	0.296	0.039	0.125	0.005	0.009	0	0.01
AUF1	0	0.15	0.051	0	0	0	0.006	0.898
ESRP2	1	1	1	1	1	1	1	1
PABPC1	0.509	0.56	0.149	1	1	1	1	1
PABPN1	1	1	1	1	1	1	1	1
CNOT4	1	1	1	1	1	1	1	1
RALY	0	0	0	0	0	0	0	0
CPEB4	0	0	0	0	0	0	0	0
miR-16	0.026	0.271	0.475	0.499	1	0.025	1	0.142
miR-17	0.301	0.301	0.202	0.219	1	0.78	0.175	0.156
miR-331-3p	1	1	1	1	1	1	1	1
HNRNPC	0	0	0	0	0	0	0	0
HNRNPA2B1	1	1	1	1	1	1	1	1
HNRNPK	1	1	1	1	1	1	1	1
G3BP2	1	1	1	1	1	1	1	1
FXR2	1	1	1	1	1	1	1	0.142
HNRNPA1	1	1	1	1	1	1	1	1
MBNL1	1	1	1	1	1	1	1	1
miR-10a	0.194	0.698	0.435	1	0.168	0.849	1	0.906
miR-10b	0.203	0.662	0.413	1	0.172	0.891	1	0.936
miR-101	0.465	0	0	0.101	0.01	0.248	0.016	0.046
miR-107	0.569	0.026	0.067	0.222	0.35	0.133	0.77	0
miR-9	0.203	0.382	0.019	1	0.043	0.97	0.181	0.113
miR-7	0.798	0.062	0.058	1	0.94	0.604	0.107	0.307
miR-92a	0.06	0	0	0.037	0.005	0.474	1	0.246
miR-218	0.021	0.005	0.161	1	1	0.165	1	0.08
miR-99b	0.118	0.014	0.011	1	1	0.666	1	1
miR-99a	0.107	0.01	0.007	1	1	0.668	1	1
miR-192	1	0.749	0.256	0.696	0.182	0.061	0.471	1
miR-191	0.303	0.816	1	0.348	0.281	0.975	1	1
miR-19b	0.303	0.054	0	0.127	0	0.106	0	0.533
miR-19a	0.294	0.062	0	0.111	0	0.118	0	0.533
SART3	0.538	0.555	0.121	1	1	1	1	1
PTBP1	0	0	0	0	0	0	0	0
RBMS1	0.031	0	0	0.235	1	0	0.064	0.758
miR-148b	0.81	0.064	0.097	1	0.94	0.604	1	1
miR-148a	0.81	0.056	0.086	1	0.94	0.599	1	1
ZCRB1	0.84	0.842	0.236	1	1	0.087	0.052	0.126
ZC3H14	0	0	0	0	0	0	0	0
miR-140-3p	1	1	1	1	0.835	0.613	1	0.757
miR-181a	0.105	0.026	0	0.235	0.07	0.061	0.03	0.609
miR-181c	0.105	0.014	0	0.269	0.026	0.07	0.026	0.609
IGF2BP2	1	1	1	1	1	1	1	1
MATR3	1	0	0	0.185	0.037	0	0.006	1
KHDRBS3	1	1	1	1	1	1	1	1
miR-125b	1	0.635	0.6	1	1	0.975	1	1
CUGBP	0	1	0.363	1	0.005	0.826	0.309	0.715

## Sheet: PTBP1_normal
PTBP1_normal	u_200	u_150	u_100	u_50	d_50	d_100	d_150	d_200
miR-20a	0.307	0.199	0.228	0.172	1	0.982	0.378	0.651
miR-29a	0.344	0.175	0.015	1	1	0.461	0.176	0.859
miR-29c	0.439	0.303	0.004	1	1	0.494	0.226	0.884
miR-29b	0.439	0.27	0.015	1	1	0.439	0.232	0.884
miR-125a-5p	1	0.352	0.361	1	1	1	1	1
miR-196a	0.068	0.543	0.168	0.038	1	0.144	0.571	0.859
miR-196b	0.067	0.59	0.188	0.047	1	0.127	0.588	0.859
let-7i	0.323	0.313	0.033	1	1	0.982	1	1
ELAVL2	0	0	0	0	0	0	0	0
let-7c	0.304	0.322	0.037	1	1	1	1	1
let-7b	0.242	0.138	0.033	1	1	0.982	1	1
let-7a	0.24	0.121	0.026	1	1	0.982	1	1
let-7g	0.304	0.371	0.007	1	1	0.981	1	1
let-7f	0.323	0.363	0.053	1	1	1	1	1
let-7d	0.323	0.36	0.044	1	1	1	1	1
TARDBP	1	0.352	1	1	1	1	1	1
TIA1	0	0	0	0	0	0	0	0
SRSF9	1	1	1	1	1	1	1	1
SRSF2	1	1	1	1	1	1	1	1
SRSF7	1	1	1	1	1	1	1	1
SNRNP70	1	1	0.015	1	1	0	0	1
HNRPLL	1	1	1	1	1	1	1	1
SFPQ	1	1	1	1	1	0.325	1	1
MSI1	0.84	0.121	0.508	1	1	0.911	0.007	0.859
IGF2BP3	1	1	1	1	1	1	1	1
RBM6	1	1	1	1	1	1	1	1
miR-32	0.254	0.056	0	0.051	0.014	0.771	1	0.558
HuR	0	0	0	0	0	0	0	0
miR-27b	0.983	0.838	0.26	0.031	0.219	0.215	0.398	0.859
miR-27a	0.958	0.853	0.227	0.057	0.21	0.184	0.379	0.859
ANKHD1	1	0.899	1	1	1	1	1	1
miR-15b	0	0.117	0.331	0.48	1	0.045	1	0.526
miR-15a	0	0.199	0.331	0.495	1	0.072	1	0.512
SRSF10	1	1	1	1	1	1	1	1
HNRNPL	1	1	1	1	1	1	1	1
miR-128	0.958	0.603	0.132	0.352	0.219	0.248	0.897	1
miR-126	1	0.778	0.292	0.562	1	0.134	0.225	1
miR-25	0.254	0.059	0	0.054	0.011	0.598	1	0.603
miR-34a	1	0.206	1	1	1	1	1	1
miR-301b	0.053	0.36	0	0.519	0.304	0.76	1	1
miR-301a	0.105	0.255	0.007	0.519	0.286	0.689	1	1
miR-23b	0.344	0.238	0.037	0	0.014	0.182	0.06	0.147
miR-33a	0.24	0.069	0	0.317	0.094	0.248	1	1
RBM28	0.008	0.343	1	1	1	1	0	0
miR-340	0.541	0	0	0	0	0	0.119	0.106
QKI	1	0.714	0.926	1	1	0.046	1	0.884
PUM1(2)	0.323	0	0	0	0	0	0	0.108
miR-424	0.008	0.138	0.331	0.492	1	0.077	1	0.5
miR-425	0.996	0.028	0.156	0.455	0.121	0.182	0.125	0.526
PABPC4	1	1	0.742	1	0.291	1	1	1
miR-421	0.747	0.138	0.243	0.674	0.014	0.309	0.379	0.14
PCBP2	1	1	1	1	1	1	1	1
SNRPA	1	0.748	1	1	1	1	1	1
miR-615-3p	1	1	1	1	1	0.845	1	1
miR-26a	0.252	0	0	0.007	0	0	0.379	0.636
miR-26b	0.242	0	0	0	0	0.014	0.379	0.636
miR-30c	0.242	0.131	0	0.545	0.011	0	0.379	1
miR-30b	0.24	0.138	0	0.562	0.018	0.005	0.379	1
miR-30a	0.24	0.075	0	0.617	0.014	0	0.379	1
miR-30e	0.24	0.074	0	0.617	0.006	0	0.379	1
miR-30d	0.24	0.092	0	0.633	0.014	0	0.379	1
KHSRP	0.236	1	0	0	1	0	0	1
KHDRBS1	1	1	1	1	0	0	0	0
ZNF638	0.656	0	0.024	0.026	0	0.243	0.897	0.884
HNRNPCL1	0	0	0	0	0	0	0	0
HNRNPH2	1	1	1	1	1	1	1	1
FXR1	1	0.814	0.793	1	1	0.558	1	0.996
SRSF1	1	1	1	1	1	1	1	1
miR-21	0.323	0.543	0.01	1	1	0.162	0.276	0.11
miR-22	0.24	0.206	0.345	1	1	0.494	1	1
RBM45	1	1	1	1	1	1	1	1
miR-24	0.626	0.377	0.125	1	1	0.53	1	1
miR-130a	0.068	0.206	0	0.482	0.185	0.818	1	1
miR-130b	0.064	0.313	0	0.455	0.286	0.69	1	1
CPEB2	0	0	0	0	0	0	0	0
DAZAP1	0.093	0.199	0.72	1	1	0.598	0.379	0.884
FMR1	1	1	1	1	1	1	1	1
FUS	1	1	1	1	1	1	1	1
miR-106b	0.304	0.206	0.227	0.254	1	0.972	0.379	0.636
miR-96	0.323	0.033	0.624	0.307	0.033	0.137	0.841	0.827
miR-93	0.304	0.237	0.243	0.209	1	0.982	0.379	0.687
HNRNPAB	1	0.985	0.793	1	1	0.692	1	1
let-7e	0.314	0.336	0.029	1	1	1	1	1
miR-374b	0.022	0.352	0	0	0.039	0.005	0.045	0.859
miR-374a	0.035	0.36	0	0	0.039	0.023	0.045	0.862
miR-18a	0.249	0.314	0.742	0.164	1	0.09	1	0.239
miR-378	0.996	1	0.882	0.784	1	0.598	1	0.791
miR-361-5p	0.646	0.603	0.243	1	0.77	0.805	0.637	0.859
U2AF2	0	0	0	0	0	0	0	0
miR-183	0.541	0.191	0.076	0.133	0.021	0.359	0.463	1
miR-182	0.24	0.013	0.407	0.373	0.07	0.014	0.276	0.305
miR-186	0.323	0.074	0.007	0.035	0.006	0.046	0	0
miR-221	0.323	0.007	0.069	0	1	0	0.483	0.5
miR-222	0.323	0	0.035	0	1	0	0.379	0.526
RBM5	1	1	1	1	1	1	1	1
RBM8A	1	1	1	1	1	1	1	1
RBM3	1	0.543	0.701	1	1	1	1	1
RBM4	1	1	1	1	1	1	1	1
YBX1	0.983	1	1	1	1	1	1	1
PCBP1	1	1	1	1	1	1	1	1
miR-590-3p	0.738	0.985	0.275	0.255	0	0.01	0	0.02
AUF1	0	0.206	0.1	0	0	0	0	0.859
ESRP2	1	1	1	1	1	1	1	1
PABPC1	0.626	0.677	0.26	1	1	1	1	1
PABPN1	1	1	1	1	1	1	1	1
CNOT4	1	1	1	1	1	1	1	1
RALY	0	0	0	0	0	0	0	0
CPEB4	0	0	0	0	0	0	0	0
miR-16	0.008	0.167	0.375	0.495	1	0.053	1	0.493
miR-17	0.304	0.237	0.19	0.301	1	0.972	0.379	0.526
miR-331-3p	1	1	1	1	1	1	1	1
HNRNPC	0	0	0	0	0	0	0	0
HNRNPA2B1	1	1	1	1	1	1	1	1
HNRNPK	1	1	1	1	1	1	1	1
G3BP2	1	1	1	1	1	1	1	1
FXR2	1	1	1	1	1	1	1	0.249
HNRNPA1	1	1	1	1	1	1	1	1
MBNL1	0.97	1	1	1	1	1	1	1
miR-10a	0.242	0.684	0.432	1	0.182	0.911	1	0.905
miR-10b	0.252	0.607	0.382	1	0.226	0.905	1	0.905
miR-101	0.958	0	0.004	0.175	0.006	0.325	0.007	0.069
miR-107	0.626	0.018	0.07	0.245	0.398	0.222	1	0.028
miR-9	0.142	0.237	0.004	1	0.072	1	0.379	0.526
miR-7	0.716	0.074	0.065	1	0.945	0.689	0.125	0.526
miR-92a	0.252	0.062	0	0.038	0.021	0.616	1	0.526
miR-218	0.008	0	0.145	1	1	0.284	1	0.249
miR-99b	0.142	0.018	0.01	1	1	0.711	1	1
miR-99a	0.142	0.007	0.01	1	1	0.69	1	1
miR-192	1	0.735	0.209	0.696	0.19	0.088	0.668	1
miR-191	0.405	0.941	1	0.373	0.304	1	1	1
miR-19b	0.314	0.074	0.004	0.164	0	0.281	0.018	0.996
miR-19a	0.323	0.077	0.004	0.16	0	0.24	0.007	0.996
SART3	0.626	0.677	0.243	1	1	1	1	1
PTBP1	0	0	0	0	0	0	0	0
RBMS1	0.211	0.047	0	0.519	1	0	0.103	0.859
miR-148b	0.945	0.074	0.103	1	1	0.818	1	1
miR-148a	0.958	0.075	0.106	1	1	0.818	1	1
ZCRB1	1	1	0.52	1	1	0.109	0.109	0.16
ZC3H14	0	0	0	0	0	0	0	0
miR-140-3p	1	1	1	1	0.85	0.689	1	0.862
miR-181a	0.337	0.075	0	0.373	0.045	0.088	0.101	0.884
miR-181c	0.323	0.074	0	0.373	0.059	0.105	0.1	0.884
IGF2BP2	1	1	1	1	1	1	1	1
MATR3	1	0	0	0.266	0.065	0	0.013	1
KHDRBS3	1	1	1	1	1	0.982	0.988	1
miR-125b	1	0.36	0.395	1	1	0.987	1	1
CUGBP	0	1	0.296	1	0.014	0.772	0.362	0.676

## Sheet: PTBP1_AUcontent
PTBP1_AUcontent	u_200	u_150	u_100	u_50	d_50	d_100	d_150	d_200
miR-20a	0.389	0.363	0.373	0.25	1	0.927	0.399	0.514
miR-29a	0.126	0.076	0	0.225	0.385	0.036	0.007	0.061
miR-29c	0.175	0.118	0	0.206	0.443	0.013	0	0.098
miR-29b	0.138	0.119	0.004	0.248	0.427	0.025	0.007	0.061
miR-125a-5p	1	0.292	0.241	1	1	0.51	0.582	0.695
miR-196a	0.113	0.656	0.173	0.016	1	0.081	0.449	0.529
miR-196b	0.112	0.649	0.2	0.02	1	0.072	0.478	0.529
let-7i	0.294	0.419	0.037	1	1	0.754	1	1
ELAVL2	0	0.058	0	0	0	0	0.007	0.566
let-7c	0.294	0.47	0.055	1	1	0.87	1	1
let-7b	0.244	0.18	0.041	1	1	0.769	1	1
let-7a	0.241	0.205	0.039	1	1	0.758	1	1
let-7g	0.285	0.516	0.023	1	1	0.738	1	1
let-7f	0.312	0.514	0.052	1	1	0.859	1	1
let-7d	0.304	0.47	0.048	1	1	0.859	1	1
TARDBP	1	0.89	1	1	1	1	1	1
TIA1	0	0	0	0	0	0	0	0
SRSF9	1	1	1	1	1	1	1	1
SRSF2	1	1	1	1	1	1	1	1
SRSF7	1	1	1	1	1	1	1	1
SNRNP70	1	1	0.097	1	1	0	0	1
HNRPLL	1	1	1	1	1	1	1	1
SFPQ	0.757	1	1	0.921	0.147	0	0.164	0
MSI1	1	0.516	0.996	1	1	0.738	0	0.432
IGF2BP3	1	1	1	1	1	1	1	1
RBM6	1	1	1	1	1	1	1	1
miR-32	0.267	0.064	0	0.076	0.028	0.654	0.923	0.432
HuR	0	0	0	0	0	0	0	0
miR-27b	0.91	0.992	0.296	0	0.044	0.078	0.284	0.388
miR-27a	0.911	0.952	0.306	0.011	0.041	0.094	0.268	0.388
ANKHD1	1	1	1	1	1	1	1	1
miR-15b	0	0.038	0.047	0	0.028	0	0.524	0
miR-15a	0	0.059	0.035	0	0.026	0	0.524	0
SRSF10	1	1	1	1	1	1	1	1
HNRNPL	1	1	1	1	1	1	1	1
miR-128	0.963	0.741	0.169	0.157	0.029	0.137	0.582	1
miR-126	1	0.842	0.322	0.523	1	0.152	0.226	1
miR-25	0.302	0.078	0	0.053	0.013	0.51	0.97	0.388
miR-34a	0.911	0.18	1	0.479	0.805	0.689	1	1
miR-301b	0.029	0.379	0.008	0.27	0.081	0.474	1	1
miR-301a	0.051	0.292	0	0.257	0.049	0.378	1	1
miR-23b	0.435	0.364	0.085	0	0.026	0.131	0.107	0.11
miR-33a	0.252	0.09	0	0.251	0.058	0.204	1	1
RBM28	0.008	0.704	1	1	1	1	0	0
miR-340	1	0.058	0.004	0.312	0.049	0	0.704	0.915
QKI	1	0.972	1	1	1	0	0.628	0.274
PUM1(2)	1	0.057	0	1	1	0	0	1
miR-424	0	0.023	0.052	0	0.029	0	0.495	0
miR-425	1	0.027	0.151	0.375	0.063	0.128	0.137	0.377
PABPC4	1	1	1	1	1	1	1	1
miR-421	0.851	0.182	0.247	0.631	0.018	0.256	0.399	0.076
PCBP2	1	1	1	0	0	1	1	1
SNRPA	1	1	1	1	1	1	1	1
miR-615-3p	1	1	1	1	1	0.689	1	1
miR-26a	0.285	0	0	0.011	0	0	0.284	0.462
miR-26b	0.304	0	0.008	0.011	0	0.005	0.284	0.514
miR-30c	0.383	0.205	0	1	0.104	0	0.524	1
miR-30b	0.389	0.23	0	1	0.086	0	0.558	1
miR-30a	0.389	0.194	0	1	0.09	0.013	0.524	1
miR-30e	0.389	0.194	0	1	0.117	0.005	0.531	1
miR-30d	0.372	0.19	0	1	0.113	0.005	0.531	1
KHSRP	0.274	1	0	0	1	0	0	1
KHDRBS1	1	1	1	1	1	0.433	1	1
ZNF638	0.494	0	0.05	0	0	0.005	0.226	0.044
HNRNPCL1	0	0	0.021	0	0	0	0	0
HNRNPH2	1	1	1	1	1	1	1	1
FXR1	1	1	1	1	1	0.756	1	1
SRSF1	1	1	1	1	1	1	1	1
miR-21	0.389	0.649	0.011	1	1	0.139	0.294	0.079
miR-22	0.047	0.109	0.078	1	0.263	0.067	0.284	1
RBM45	1	1	1	1	1	1	1	1
miR-24	0.416	0.394	0.058	0.424	1	0.161	1	0.964
miR-130a	0.042	0.261	0.004	0.221	0.023	0.433	1	1
miR-130b	0.015	0.364	0	0.206	0.041	0.389	1	1
CPEB2	0	0	0	0	0	0	0	0
DAZAP1	0.073	0.463	1	1	1	0.152	0.109	0.164
FMR1	1	1	1	1	1	1	1	1
FUS	0.962	0.807	1	1	1	1	1	1
miR-106b	0.389	0.379	0.356	0.312	1	0.927	0.399	0.542
miR-96	0.316	0.023	0.668	0.121	0	0.041	0.524	0.393
miR-93	0.389	0.377	0.345	0.269	1	0.997	0.399	0.566
HNRNPAB	1	1	0.809	1	1	0.667	1	1
let-7e	0.302	0.431	0.052	1	1	0.886	1	1
miR-374b	0.127	0.637	0	0.079	0.641	0.078	0.226	1
miR-374a	0.172	0.656	0	0.089	0.612	0.09	0.284	1
miR-18a	0.244	0.364	0.811	0.09	1	0.061	1	0.109
miR-378	0.9	1	0.705	0.331	0.955	0.268	0.998	0.321
miR-361-5p	0.716	0.672	0.306	1	0.808	0.769	0.588	0.866
U2AF2	0	0.127	0	0	0	0	0	0
miR-183	0.494	0.196	0.079	0.079	0.013	0.191	0.325	1
miR-182	0.172	0.027	0.416	0.191	0.013	0	0.164	0.061
miR-186	0.575	0.18	0.07	0.25	0.041	0.09	0.047	0.056
miR-221	0.302	0.023	0.054	0.006	0.753	0	0.325	0.164
miR-222	0.302	0.023	0.07	0.006	0.716	0	0.226	0.176
RBM5	1	1	1	1	1	1	1	1
RBM8A	1	1	1	1	1	1	1	1
RBM3	1	0.655	0.778	1	1	1	1	0.388
RBM4	1	1	1	1	1	1	1	1
YBX1	0.858	1	1	1	1	1	0.792	0.073
PCBP1	1	1	1	0	0.162	1	1	1
miR-590-3p	1	1	0.705	1	0.575	0.183	0.019	0.393
AUF1	0.127	0.842	0.809	0	0.202	0.493	0.202	1
ESRP2	1	1	1	1	1	1	1	1
PABPC1	1	1	1	1	1	1	1	1
PABPN1	1	1	1	1	1	1	1	1
CNOT4	1	1	1	1	1	1	1	1
RALY	0	0	0	0	0	0	0.031	0
CPEB4	0	0	0	0	0	0	0.007	0
miR-16	0	0.057	0.058	0	0.028	0	0.524	0
miR-17	0.389	0.377	0.328	0.331	1	0.927	0.408	0.45
miR-331-3p	1	1	1	1	1	1	1	1
HNRNPC	0	0	0.004	0	0	0	0	0
HNRNPA2B1	1	1	1	1	1	1	1	1
HNRNPK	1	1	1	1	1	1	1	1
G3BP2	1	1	1	1	1	1	1	1
FXR2	1	1	1	1	1	1	1	0
HNRNPA1	1	1	1	1	1	1	1	1
MBNL1	0.465	1	1	1	1	1	1	1
miR-10a	0.151	0.649	0.306	0.921	0.041	0.565	0.834	0.539
miR-10b	0.182	0.649	0.315	1	0.029	0.565	0.828	0.529
miR-101	1	0	0.023	0.136	0.018	0.228	0	0.044
miR-107	0.389	0	0.023	0.02	0.028	0.041	0.48	0
miR-9	0.133	0.338	0	1	0.008	0.886	0.161	0.091
miR-7	0.697	0.09	0.084	1	0.575	0.501	0.136	0.321
miR-92a	0.294	0.095	0	0.043	0.013	0.496	0.96	0.388
miR-218	0.008	0.02	0.173	1	0.909	0.136	1	0.065
miR-99b	0.133	0.02	0.008	0.835	1	0.525	1	1
miR-99a	0.126	0.027	0.011	0.844	1	0.501	1	1
miR-192	1	0.817	0.228	0.599	0.081	0.048	0.531	1
miR-191	0.389	0.992	1	0.312	0.268	0.937	1	1
miR-19b	0.285	0.11	0	0.056	0	0.08	0	0.53
miR-19a	0.285	0.12	0	0.046	0	0.098	0	0.566
SART3	1	1	1	1	1	1	1	1
PTBP1	0	0	0	0	0	0	0	0
RBMS1	0.716	0.299	0.037	1	1	0.029	0.524	1
miR-148b	0.652	0.059	0.048	1	0.175	0.294	0.749	1
miR-148a	0.649	0.104	0.043	1	0.218	0.285	0.766	1
ZCRB1	1	1	1	1	1	0.942	0.895	1
ZC3H14	0	0.055	0	0	0	0	0	0
miR-140-3p	1	1	1	1	0.718	0.686	1	0.843
miR-181a	0.513	0.127	0.008	0.588	0.091	0.107	0.152	1
miR-181c	0.465	0.144	0.004	0.552	0.117	0.136	0.152	1
IGF2BP2	1	1	1	1	1	1	1	1
MATR3	1	0.062	0.047	0.537	0.081	0	0.013	0.948
KHDRBS3	1	1	1	1	1	1	1	1
miR-125b	1	0.332	0.235	1	1	0.473	0.565	0.74
CUGBP	0.008	1	0.633	1	0.158	1	0.588	1

## Sheet: miR-9_position
miR-9_position	u_200	u_150	u_100	u_50	d_50	d_100	d_150	d_200
miR-20a	0.546	0.028	0.176	0.011	0	0	0.11	0.862
miR-29a	0.559	0.026	0.021	0.322	0.028	0.233	0.223	0.053
miR-29c	0.546	0.009	0.021	0.322	0.033	0.223	0.234	0.053
miR-29b	0.546	0.009	0.035	0.322	0.008	0.233	0.232	0.059
miR-125a-5p	0.452	0.078	0.51	0.034	0.318	0.611	0.333	0.082
miR-196a	0.546	0.839	0.17	0.445	0.971	0.478	0.437	0.077
miR-196b	0.546	0.839	0.176	0.443	0.971	0.545	0.443	0.083
let-7i	0.288	0	0	0.811	0.022	0.611	0.011	0.053
ELAVL2	0.372	0.972	0.17	0	0.516	0.662	0.914	0.157
let-7c	0.282	0	0.007	0.811	0.115	0.785	0.02	0.061
let-7b	0.375	0.009	0.007	0.811	0.068	0.656	0	0.073
let-7a	0.329	0.009	0.007	0.82	0.082	0.656	0	0.082
let-7g	0.289	0	0	0.531	0.155	0.802	0.011	0.082
let-7f	0.254	0	0.012	0.811	0.045	0.782	0.02	0.053
let-7d	0.254	0	0.007	0.785	0.109	0.744	0.026	0.053
TARDBP	0.905	1	0.875	1	1	1	1	1
TIA1	0.735	0.262	0.096	0.007	0.755	0.027	0.11	0.115
SRSF9	1	1	1	1	1	1	0.605	0.904
SRSF2	0.959	0.582	0.875	1	1	0.966	0.13	1
SRSF7	1	0.772	0.818	0.879	1	1	1	0.858
SNRNP70	1	0.881	1	1	1	1	0.623	0.958
HNRPLL	0.704	0.465	1	1	1	0.857	0.778	0.637
SFPQ	1	0.911	1	1	1	1	0.801	0.082
MSI1	0.9	0.628	0.129	1	1	0.944	0.784	0.758
IGF2BP3	0.863	0.701	0.981	1	1	0.291	0.812	0.904
RBM6	0.959	0.558	0.753	1	1	1	0.635	1
miR-32	0.506	0.009	0.206	0.103	0.42	0	0.011	0.291
HuR	0.437	0.026	0	0	0.309	0.015	0.13	0
miR-27b	0.049	0.059	0	0	0.459	0.052	0.077	0.083
miR-27a	0.037	0.089	0	0	0.421	0.035	0.056	0.089
ANKHD1	0.437	0.525	1	1	1	1	0.866	0.904
miR-15b	0.546	0.509	0.007	0.007	0.008	0.223	0.636	1
miR-15a	0.546	0.343	0	0.007	0.008	0.223	0.635	1
SRSF10	1	1	0.913	1	1	0.697	1	0.862
HNRNPL	0.921	0.654	0.176	1	1	0.872	1	0.904
miR-128	0.173	0.678	0	0.505	0.59	0.34	0	0.083
miR-126	1	1	1	1	0.309	1	1	1
miR-25	0.452	0	0.193	0.084	0.387	0	0	0.424
miR-34a	0.506	0.097	0.36	0.717	0.976	0.424	0.803	0.744
miR-301b	1	0.139	0.223	0.026	0	0	0.216	0.862
miR-301a	1	0.037	0.253	0.011	0	0.008	0.13	0.862
miR-23b	0.581	0.366	0.128	0.101	1	0.99	0.242	0.858
miR-33a	0.959	0.931	0.919	0.315	0.695	0.656	0.026	0.147
RBM28	1	0.332	1	1	1	1	1	0.94
miR-340	0.168	0.366	0.15	0.363	0.276	0.502	0.392	0.489
QKI	0.885	0.848	0.955	0.696	1	0.407	0.13	0.838
PUM1(2)	0.752	0.204	0.419	1	0.971	0.521	0.437	0.718
miR-424	0.546	0.503	0	0.007	0.008	0.208	0.635	1
miR-425	1	1	0.753	1	0.83	1	1	0.359
PABPC4	1	1	0.276	0.31	0.772	0.09	0.472	0.105
miR-421	0.959	1	0.934	0.138	0.706	0.045	0.623	0.151
PCBP2	0.08	0.911	0.754	0.909	0.782	0.174	1	1
SNRPA	1	0.931	1	1	0.155	0.079	1	0.61
miR-615-3p	1	1	1	1	1	1	1	1
miR-26a	0.898	0.974	0.127	0.015	0.214	0.656	0.11	0.758
miR-26b	0.863	0.974	0.15	0.015	0.256	0.667	0.11	0.758
miR-30c	0.037	0.526	0.021	0	0.18	0.078	0.13	0.844
miR-30b	0.073	0.524	0.007	0	0.157	0.079	0.167	0.844
miR-30a	0.049	0.524	0	0	0.157	0.088	0.167	0.845
miR-30e	0.073	0.524	0	0.007	0.157	0.078	0.13	0.841
miR-30d	0.073	0.524	0	0	0.155	0.078	0.13	0.851
KHSRP	0.483	0.224	0.875	0.132	0.314	0.722	0.635	0.904
KHDRBS1	0.677	1	0.875	1	0.705	0.233	0	0.835
ZNF638	0.981	0.848	0.176	1	0.605	0.443	0.696	0.862
HNRNPCL1	1	0.204	0.102	0	0.739	0.008	0.384	0.143
HNRNPH2	0.914	0.524	0.848	1	1	0.502	0.169	0.836
FXR1	0.676	0.72	0.875	1	1	1	0.914	0.383
SRSF1	1	0.974	0.778	1	1	0.908	0.802	0.862
miR-21	0.326	0.521	0.473	1	1	0.885	0.801	0.221
miR-22	0.158	0.737	0.473	0.819	0.096	1	0.694	0.836
RBM45	1	0.974	1	0.906	1	1	1	0.904
miR-24	0.905	0.394	0.176	0.068	1	0.885	0.801	1
miR-130a	1	0.139	0.176	0.023	0	0	0.231	0.864
miR-130b	1	0.095	0.193	0	0	0	0.13	0.862
CPEB2	0.774	0.143	0.018	0	0.157	0.079	0.11	0.319
DAZAP1	1	1	0.176	1	1	1	1	0.862
FMR1	1	1	1	0.437	1	1	0.623	1
FUS	0.539	0.763	1	1	0.842	0.611	0.869	0.359
miR-106b	0.704	0.026	0.176	0.011	0	0	0.11	0.862
miR-96	0.037	0.368	0.122	0.811	0.318	0.032	0.487	0.053
miR-93	0.704	0.015	0.182	0.019	0.008	0	0.11	0.862
HNRNPAB	1	1	1	1	1	1	1	1
let-7e	0.229	0.015	0	0.801	0.108	0.735	0.031	0.083
miR-374b	0.645	1	0.857	0.321	0.157	1	0.801	0.057
miR-374a	0.613	1	0.865	0.321	0.206	1	0.802	0.053
miR-18a	0.885	0.839	0	0.906	0.047	0.208	0.801	0.151
miR-378	1	1	1	0.067	0.318	1	0.256	1
miR-361-5p	1	1	0.327	0.819	0.842	0.812	0.72	0.858
U2AF2	0.254	0.689	0.372	0	0.706	0.064	0.449	0.786
miR-183	0.704	0.357	1	0.107	0.705	1	1	0.057
miR-182	0.173	0.39	0.785	0.011	0.395	0.008	0.582	0.053
miR-186	0.275	0.366	0.51	0.065	1	0.629	0.582	0.862
miR-221	0.452	0.942	0.696	0.737	0	0.715	0.637	0.835
miR-222	0.483	0.955	0.7	0.345	0	0.715	0.648	0.835
RBM5	0.905	0.974	0.473	1	1	1	0.11	0.836
RBM8A	0.452	0.701	1	1	1	0.67	1	0.858
RBM3	1	1	1	0.811	1	0.147	0.793	0.923
RBM4	0.812	0.644	0.875	1	0.702	0.073	0.812	0.904
YBX1	0.959	0.974	1	1	1	0.611	1	1
PCBP1	0.073	0.503	0.848	0.906	1	0.482	0.635	0.904
miR-590-3p	0.506	0.224	1	0.89	0.971	0.34	0	0.545
AUF1	0.539	0.366	0.51	0.183	1	0.934	0.997	1
ESRP2	0.704	0.974	0.824	1	1	0.993	0.623	0.836
PABPC1	1	0.678	0.495	0.776	0.998	0.611	0.392	0.359
PABPN1	1	0.754	0.824	1	1	0.857	1	0.862
CNOT4	1	1	1	1	1	0.949	1	0.957
RALY	0.863	0.408	0.039	0	0.86	0.008	0.233	0.083
CPEB4	0.613	0.225	0.112	0.011	0.42	0.008	0.13	0.061
miR-16	0.546	0.491	0	0.011	0	0.223	0.635	1
miR-17	0.704	0.009	0.176	0.015	0.008	0	0.117	0.862
miR-331-3p	1	1	1	1	1	1	1	1
HNRNPC	0.863	0.204	0.176	0.007	0.739	0	0.384	0.083
HNRNPA2B1	0.677	0.839	0.122	1	1	1	0.223	0.904
HNRNPK	0	0.701	0.222	1	1	1	1	1
G3BP2	1	0.881	0.913	1	1	1	1	1
FXR2	1	1	0.785	1	1	1	0.72	1
HNRNPA1	0.676	0.839	0.095	1	1	1	0.217	0.913
MBNL1	0.863	0.955	1	1	1	1	0.869	0.083
miR-10a	0.539	0.441	0.393	1	1	1	0	1
miR-10b	0.546	0.446	0.412	1	1	1	0	1
miR-101	0.254	0.503	0.007	0.811	0.157	0.208	0.333	0.053
miR-107	0.911	0	0.176	0.158	0.096	0.066	0.608	0.867
miR-9	0.282	0.009	0	0	0	0	0.011	0.164
miR-7	0.483	0.056	0.7	0.737	1	0.078	0.909	0.959
miR-92a	0.452	0	0.182	0.102	0.403	0	0	0.436
miR-218	0.546	0.839	1	0.398	0.008	0.482	0.392	0.11
miR-99b	1	1	1	1	0.362	1	1	1
miR-99a	1	1	1	1	0.387	1	1	1
miR-192	0.727	1	0.193	1	0.706	0.681	0.067	0.082
miR-191	1	1	1	1	0.366	0.027	0.348	1
miR-19b	0.863	0.028	0.602	0.062	0.015	0.273	0.233	0
miR-19a	0.863	0.037	0.641	0.045	0	0.272	0.233	0.059
SART3	1	0.689	0.51	0.737	0.994	0.611	0.392	0.387
PTBP1	0.173	0.206	0.875	0.048	1	0.035	0.41	0.245
RBMS1	0.546	0.633	0.875	1	1	0.67	0.348	0.949
miR-148b	1	0.028	0.461	0.221	1	0.957	0.635	0.904
miR-148a	1	0.026	0.457	0.249	1	0.949	0.648	0.904
ZCRB1	0.981	0.818	0.346	1	0.387	0.611	1	0.841
ZC3H14	0.158	0.405	0.012	0	0.047	0.052	0.031	0.104
miR-140-3p	1	1	1	1	1	1	1	1
miR-181a	0.959	0	0.128	0.057	0.157	0	0.117	0.545
miR-181c	0.959	0	0.15	0.057	0.157	0	0.092	0.528
IGF2BP2	0.887	0.524	0.875	1	1	0.351	1	0.904
MATR3	1	0.503	1	1	1	1	0.914	1
KHDRBS3	1	0.531	1	1	0.971	0.061	0.056	1
miR-125b	0.452	0.071	0.549	0.026	0.314	0.611	0.277	0.082
CUGBP	1	1	1	0.138	0.971	1	1	0.862

[truncated: 59 more sheets: miR-9_normal, miR-9_AUcontent, miR-7_position, miR-7_normal, miR-7_AUcontent, miR-373_position, miR-373_normal, miR-373_AUcontent, miR-34a_position, miR-34a_normal, miR-34a_AUcontent, miR-1_position, miR-1_normal, miR-1_AUcontent, miR-195_position, miR-195_normal, miR-195_AUcontent, miR-181a_position, miR-181a_normal, miR-181a_AUcontent …]
