# Supplementary material for: Modeling the combined effect of RNA-binding proteins and microRNAs in post-transcriptional regulation
Source: Nucleic Acids Res. 2016 Feb 2;44(9):e83. doi: 10.1093/nar/gkw048 (PMC4872080; doi:10.1093/nar/gkw048)
Supplement: SUPPLEMENTARY DATA [file supp_gkw048_Supplementary_Table_S20.xlsx]

## Sheet: QKI_position
QKI_position	u_200	u_150	u_100	u_50	d_50	d_100	d_150	d_200
miR-20a	1.095	1.496	1.018	0.915	0.898	0.982	1.209	0.978
miR-29a	0.929	1.024	0.713	0.87	1.019	1.112	0.977	0.703
miR-29c	0.94	1.038	0.64	0.875	1.038	1.128	0.995	0.625
miR-29b	0.932	1.027	0.642	0.877	1.028	1.124	0.988	0.627
miR-125a-5p	0.877	0.646	1.287	0.409	0.683	0.698	0.738	0.764
miR-196a	1.317	0.883	1.565	0.305	0.749	1.32	0.928	1.103
miR-196b	1.317	0.892	1.566	0.305	0.757	1.357	0.932	1.091
let-7i	1.027	0.659	1.019	1.017	0.853	0.896	0.679	0.653
ELAVL2	1.057	1.075	1.107	0.927	0.929	1.062	1.084	1.055
let-7c	0.991	0.641	1.007	0.968	0.861	0.89	0.706	0.636
let-7b	0.956	0.598	0.986	0.964	0.859	1.025	0.718	0.661
let-7a	0.948	0.591	0.974	0.969	0.872	1.029	0.721	0.666
let-7g	0.951	0.651	1.035	0.967	0.851	0.995	0.714	0.65
let-7f	1.005	0.631	0.993	0.985	0.878	0.879	0.688	0.629
let-7d	0.979	0.636	1.005	0.963	0.868	0.889	0.703	0.641
TARDBP	1.112	0.927	0.954	0.773	0.934	0.944	1.083	1.106
TIA1	0.991	1.009	1.009	0.904	0.867	1.012	1.023	1.038
SRSF9	0.891	0.851	0.986	0.738	0.672	1.057	0.855	0.822
SRSF2	0.953	0.708	0.889	0.789	0.881	0.844	0.756	0.658
SRSF7	0.185	0.367	0.176	0.191	0.591	0.744	1.664	1.44
SNRNP70	0.971	1.02	0.994	0.976	0.979	1.016	1.048	0.985
HNRPLL	0.893	0.951	0.992	0.801	0.861	0.994	0.907	0.935
SFPQ	0.866	0.895	0.943	0.766	0.91	1.247	0.89	0.861
MSI1	1.107	0.979	1.064	1.073	1.044	1.047	0.997	1.018
IGF2BP3	0.998	0.99	1.073	0.953	1.248	1.038	1.042	1.028
RBM6	0.899	0.997	1.002	0.984	0.965	0.951	0.973	0.952
miR-32	0.914	1.195	0.993	0.811	1.091	0.719	1.563	1.081
HuR	1.027	1.035	1.059	0.928	0.953	1.04	1.04	1.018
miR-27b	0.87	0.743	0.835	1.097	1.082	1.191	1.476	1.222
miR-27a	0.867	0.754	0.834	1.085	1.088	1.193	1.471	1.22
ANKHD1	0.818	0.765	0.786	0.646	0.82	0.752	0.792	0.666
miR-15b	0.867	0.928	0.767	0.694	1.422	0.638	1.067	0.845
miR-15a	0.863	0.923	0.767	0.723	1.405	0.64	1.05	0.846
SRSF10	0.951	1.012	0.94	0.87	0.881	0.847	0.944	0.94
HNRNPL	0.944	0.964	0.989	0.931	0.937	0.982	1.003	0.925
miR-128	0.643	0.865	0.9	1.008	0.92	1.177	1.174	1.189
miR-126	5.674	0	0	0	0	0	0	4.491
miR-25	0.955	1.25	0.954	0.849	1.096	0.752	1.598	1.127
miR-34a	0.319	0.689	0.683	0.586	1.083	0.72	0.411	0.84
miR-301b	1.179	1.117	1.16	0.772	0.735	1.535	0.708	0.817
miR-301a	1.144	1.091	1.122	0.747	0.719	1.57	0.82	0.839
miR-23b	0.836	0.894	0.936	1.313	1.102	0.99	0.958	1.092
miR-33a	1.835	1.118	0.62	1.508	0.738	1.941	1.505	0.908
RBM28	1.024	0.985	0.943	0.865	0.862	0.743	0.868	0.957
miR-340	0.968	0.965	1.36	0.921	0.871	0.96	0.844	1.092
QKI	1.055	1.137	1.391	1.357	1.357	1.391	1.137	1.055
PUM1(2)	1.005	1.087	1.062	1.016	0.988	1.128	1.188	1.037
miR-424	0.866	0.928	0.766	0.694	1.404	0.639	1.072	0.919
miR-425	1.631	0.672	1.436	0.431	0.638	1.466	1.694	1.845
PABPC4	0.938	1.054	1.075	1.074	1.339	0.981	1.01	1.313
miR-421	0.663	0.534	0.516	0.52	0.837	1.184	1.064	1.408
PCBP2	0.727	0.687	0.702	0.681	0.653	0.668	0.626	0.667
SNRPA	0.93	0.994	0.848	0.812	0.854	0.991	0.893	0.816
miR-615-3p	0	8.197	0	0	0	0	0	0
miR-26a	0.966	1.662	1.205	0.864	0.881	1.325	1.378	0.959
miR-26b	0.952	1.678	1.205	0.86	0.866	1.313	1.392	0.951
miR-30c	1.131	0.879	1.062	1.016	0.938	0.968	0.733	0.933
miR-30b	1.142	0.868	1.059	1.03	0.933	0.97	0.736	0.932
miR-30a	1.167	0.89	1.065	1.029	0.936	0.974	0.735	0.937
miR-30e	1.16	0.878	1.066	1.026	0.934	0.978	0.729	0.935
miR-30d	1.17	0.875	1.06	1.034	0.937	0.98	0.73	0.927
KHSRP	0.856	0.861	0.854	0.792	0.768	0.839	0.872	0.932
KHDRBS1	1	1.144	1.09	1.047	1.132	1.059	1.149	1.066
ZNF638	1.003	1.003	0.838	0.838	0.882	0.942	0.98	0.99
HNRNPCL1	1.012	1.032	1.017	0.908	0.892	1.005	1.042	1.029
HNRNPH2	0.669	0.73	0.885	0.499	0.423	0.88	0.901	0.607
FXR1	1.018	1.071	1.156	1.018	1.003	1.125	0.975	1.103
SRSF1	0.8	0.82	0.765	0.606	0.575	0.7	0.801	0.681
miR-21	0.726	0.703	1.506	0.695	0.861	1.798	0.734	0.896
miR-22	1.089	1.061	0.625	1.197	0.615	0.904	0.356	0.73
RBM45	0.814	0.827	0.782	0.707	0.73	0.801	0.794	0.88
miR-24	0.527	0.858	0.568	0.472	0.681	0.603	1.484	1.112
miR-130a	1.251	1.19	1.171	0.731	0.741	1.454	0.712	0.816
miR-130b	1.198	1.153	1.176	0.846	0.769	1.56	0.702	0.806
CPEB2	0.994	1.056	1.028	0.937	0.913	0.99	1.023	1.014
DAZAP1	1.066	1.071	1.137	0.913	1.005	1.103	1.075	1.036
FMR1	0.833	0.927	0.979	0.703	0.677	0.796	0.905	0.665
FUS	0.613	0.396	0.385	0.383	0.195	0.416	1.463	0.502
miR-106b	1.111	1.486	1.035	0.929	0.896	0.957	1.22	0.97
miR-96	1.197	1.338	0.704	0.507	0.756	0.98	0.964	0.733
miR-93	1.101	1.47	1.024	0.926	0.894	0.961	1.206	0.954
HNRNPAB	2.049	0	2.114	0	0	1.795	2.105	0
let-7e	0.983	0.644	1.013	0.972	0.849	0.883	0.705	0.634
miR-374b	1.12	1.072	1.061	0.658	0.579	0.795	0.78	1.319
miR-374a	1.108	1.142	1.06	0.644	0.567	0.84	0.772	1.315
miR-18a	0.97	0.964	1.511	0.485	1.68	0.792	1.821	0.889
miR-378	0.723	0.717	1.376	0.497	1.003	0	0.511	0.262
miR-361-5p	1.522	2.114	1.254	0.764	0.812	2.448	1	1.008
U2AF2	0.98	0.964	0.989	0.913	0.897	1.001	1.048	1.054
miR-183	0.538	1.386	1.189	1.415	0.321	0.825	0.772	0.793
miR-182	0.991	1.055	0.869	0.814	0.78	0.916	0.901	0.815
miR-186	1.06	1.171	1.444	0.91	1.144	1.001	0.673	0.993
miR-221	1.113	0.972	0.372	0.683	1.52	0.83	1.428	1.07
miR-222	1.095	0.965	0.371	0.668	1.512	0.8	1.416	1.054
RBM5	0.921	0.866	0.826	0.793	0.714	0.816	0.854	0.811
RBM8A	0.495	0.332	0.455	0.283	0.257	0.471	0.118	0.327
RBM3	1.01	0.839	1.069	0.835	0.881	1.037	1.131	1.001
RBM4	0.377	0.444	1.052	0.355	0.335	0.593	0.488	0.521
YBX1	0.932	1.064	0.932	1.038	0.957	0.972	0.989	0.95
PCBP1	0.79	0.796	0.929	0.829	0.733	0.724	0.637	0.721
miR-590-3p	0.824	0.993	0.666	1.307	1.114	1.14	1.103	0.931
AUF1	0.943	0.85	1.056	0.908	0.951	1.123	1.069	1.281
ESRP2	0.868	0.821	0.792	0.641	0.647	0.77	0.779	0.712
PABPC1	0.97	1.074	1.024	1.051	1.176	1.014	1.032	1.222
PABPN1	1.033	1.097	1.049	0.955	1.002	1.02	1.014	1.039
CNOT4	0.923	0.874	0.869	0.862	0.721	0.797	0.883	1.134
RALY	0.987	1.005	0.993	0.885	0.849	0.987	1.027	1.023
CPEB4	0.995	1.008	1.028	0.902	0.891	0.989	1.022	1.039
miR-16	0.865	0.926	0.773	0.697	1.399	0.647	1.059	0.848
miR-17	1.102	1.499	1.016	0.924	0.926	0.949	1.223	0.969
miR-331-3p	0	0	0	0	0	0	0	0
HNRNPC	1.003	1.024	1.018	0.909	0.894	1.007	1.034	1.031
HNRNPA2B1	0.982	0.893	0.943	0.816	0.706	0.868	1.025	0.969
HNRNPK	0.746	0.727	0.85	0.665	0.636	0.605	0.639	0.649
G3BP2	0.935	1.023	0.883	0.83	0.86	0.947	0.949	0.864
FXR2	0.693	0.809	0.815	0.555	0.45	0.577	0.716	0.52
HNRNPA1	0.982	0.894	0.94	0.811	0.707	0.865	1.028	0.968
MBNL1	0.946	0.981	0.938	0.785	0.844	0.931	1.388	0.675
miR-10a	1.527	0.646	1.076	0.812	0.987	2.37	0.83	1.211
miR-10b	1.477	0.653	1.112	0.842	1.002	2.369	0.843	1.19
miR-101	0.79	0.668	1.23	0.927	0.919	1.13	0.857	1.474
miR-107	1.124	0.589	0.744	0.79	1.217	1.15	1.033	0.85
miR-9	1.044	1.368	1.192	0.805	1.091	0.888	0.969	0.989
miR-7	1.255	0.946	1.73	1.454	1.09	1.033	0.988	0.61
miR-92a	0.954	1.24	0.935	0.842	1.095	0.747	1.6	1.13
miR-218	0.931	0.908	0.58	1.063	0.851	1.198	1.031	1.358
miR-99b	0.808	0	2.111	0.779	0.782	0.712	1.52	0.767
miR-99a	0.787	0	2.191	0.791	0.808	0.722	1.576	0.761
miR-192	0.56	1.781	1.47	0.593	0.299	1.174	0.311	2.167
miR-191	0.905	0.818	0	1.736	6.92	0.843	0	1.767
miR-19b	0.997	0.999	0.821	0.595	0.92	1.093	0.717	0.667
miR-19a	1.007	1.001	0.813	0.598	0.914	1.077	0.719	0.674
SART3	0.969	1.073	1.023	1.051	1.178	1.014	1.032	1.223
PTBP1	1.003	0.993	1.06	0.925	0.907	1.002	1.017	0.98
RBMS1	1.117	1.148	1.137	1.078	1.09	1.174	1.272	1.134
miR-148b	0.95	1.277	1.068	1.399	0.646	1.265	1.618	1.072
miR-148a	0.952	1.27	1.065	1.415	0.652	1.26	1.632	1.042
ZCRB1	1.22	1.16	1.257	0.93	1.032	1.224	1.068	1.096
ZC3H14	0.983	1.014	1.053	0.913	0.92	0.98	1.01	1.031
miR-140-3p	0	0	0	0	0	0	0	0
miR-181a	1.049	1.057	1.176	1.169	0.593	1.512	1.008	0.801
miR-181c	1.048	1.05	1.175	1.154	0.599	1.517	1.023	0.809
IGF2BP2	1.007	1.011	1.067	0.941	1.252	1.042	1.041	1.031
MATR3	1	1.07	1.102	0.998	1.041	1.141	1.087	1.115
KHDRBS3	1.013	1.238	1.102	1.074	1.089	0.921	1.099	1.096
miR-125b	0.903	0.644	1.292	0.412	0.689	0.697	0.735	0.759
CUGBP	1.063	0.298	1.42	0.307	1.043	0.859	0.604	1.667

## Sheet: QKI_normal
QKI_normal	u_200	u_150	u_100	u_50	d_50	d_100	d_150	d_200
miR-20a	1.094	1.513	1.014	0.914	0.875	0.953	1.147	0.909
miR-29a	0.951	1.041	0.713	0.875	1.021	1.107	0.976	0.685
miR-29c	0.945	1.048	0.646	0.867	1.028	1.118	0.981	0.607
miR-29b	0.96	1.05	0.646	0.881	1.029	1.111	0.973	0.609
miR-125a-5p	0.951	0.68	1.335	0.417	0.676	0.691	0.727	0.734
miR-196a	1.355	0.906	1.58	0.309	0.773	1.295	0.933	1.074
miR-196b	1.348	0.928	1.589	0.309	0.754	1.282	0.905	1.085
let-7i	1.044	0.66	1.013	1.007	0.863	0.879	0.662	0.637
ELAVL2	1.038	1.052	1.086	0.916	0.917	1.048	1.068	1.045
let-7c	0.997	0.648	1.015	0.97	0.849	0.878	0.695	0.613
let-7b	0.965	0.603	0.977	0.962	0.861	1.015	0.706	0.644
let-7a	0.965	0.601	0.977	0.973	0.862	1.017	0.698	0.644
let-7g	0.958	0.651	1.049	0.96	0.855	0.985	0.688	0.636
let-7f	1.017	0.638	0.996	0.981	0.87	0.866	0.675	0.601
let-7d	0.997	0.645	1.031	0.966	0.847	0.885	0.684	0.623
TARDBP	1.104	0.923	0.946	0.765	0.92	0.928	1.072	1.092
TIA1	0.987	1.001	1.001	0.896	0.859	0.999	1.009	1.027
SRSF9	0.939	0.891	1.017	0.75	0.675	1.057	0.852	0.817
SRSF2	1.004	0.739	0.912	0.803	0.875	0.836	0.746	0.647
SRSF7	0.204	0.402	0.191	0.202	0.612	0.766	1.611	1.45
SNRNP70	0.985	1.028	0.991	0.975	0.971	0.998	1.03	0.967
HNRPLL	0.915	0.97	1.003	0.804	0.856	0.98	0.892	0.918
SFPQ	0.877	0.901	0.948	0.77	0.911	1.243	0.89	0.861
MSI1	1.121	0.989	1.059	1.064	1.033	1.034	0.98	1.005
IGF2BP3	0.997	0.986	1.063	0.946	1.239	1.021	1.026	1.012
RBM6	0.92	1.014	1.014	0.988	0.964	0.94	0.963	0.943
miR-32	0.835	1.106	0.957	0.794	1.097	0.706	1.521	1.039
HuR	1.014	1.022	1.044	0.918	0.943	1.027	1.026	1.006
miR-27b	0.832	0.729	0.823	1.079	1.072	1.183	1.433	1.181
miR-27a	0.849	0.734	0.828	1.082	1.082	1.18	1.424	1.188
ANKHD1	0.855	0.796	0.806	0.658	0.825	0.746	0.785	0.659
miR-15b	0.892	0.947	0.781	0.694	1.383	0.623	1.006	0.793
miR-15a	0.881	0.933	0.77	0.723	1.384	0.618	0.999	0.791
SRSF10	0.979	1.035	0.951	0.874	0.876	0.838	0.931	0.926
HNRNPL	0.961	0.975	0.997	0.931	0.926	0.968	0.984	0.906
miR-128	0.639	0.852	0.898	0.994	0.911	1.177	1.134	1.154
miR-126	5.215	0	0	0	0	0	0	4.011
miR-25	0.877	1.156	0.904	0.836	1.109	0.745	1.541	1.104
miR-34a	0.333	0.711	0.689	0.593	1.058	0.682	0.385	0.798
miR-301b	1.149	1.084	1.115	0.748	0.707	1.459	0.651	0.751
miR-301a	1.114	1.051	1.087	0.729	0.687	1.49	0.757	0.78
miR-23b	0.768	0.826	0.887	1.277	1.092	0.954	0.932	1.058
miR-33a	1.7	1.044	0.6	1.492	0.742	1.907	1.476	0.84
RBM28	1.061	1.009	0.954	0.865	0.861	0.745	0.87	0.964
miR-340	0.881	0.9	1.291	0.909	0.883	0.959	0.845	1.077
QKI	1.052	1.119	1.376	1.339	1.339	1.376	1.119	1.052
PUM1(2)	0.962	1.049	1.034	1.004	0.986	1.124	1.183	1.034
miR-424	0.889	0.94	0.775	0.694	1.384	0.629	1.008	0.854
miR-425	1.526	0.615	1.421	0.418	0.635	1.408	1.682	1.681
PABPC4	0.924	1.04	1.064	1.068	1.336	0.976	1.003	1.311
miR-421	0.609	0.508	0.487	0.518	0.817	1.134	1.028	1.33
PCBP2	0.788	0.733	0.741	0.704	0.664	0.678	0.631	0.666
SNRPA	0.95	1.011	0.853	0.816	0.851	0.983	0.88	0.794
miR-615-3p	0	9.346	0	0	0	0	0	0
miR-26a	0.926	1.625	1.17	0.842	0.836	1.247	1.308	0.886
miR-26b	0.926	1.593	1.165	0.843	0.844	1.255	1.303	0.88
miR-30c	1.098	0.855	1.028	1.001	0.92	0.953	0.712	0.892
miR-30b	1.092	0.843	1.032	1.011	0.928	0.951	0.708	0.89
miR-30a	1.135	0.85	1.029	1.014	0.932	0.947	0.718	0.897
miR-30e	1.124	0.858	1.038	1.01	0.931	0.95	0.709	0.891
miR-30d	1.12	0.85	1.027	1.006	0.929	0.949	0.7	0.902
KHSRP	0.877	0.876	0.864	0.799	0.772	0.841	0.873	0.93
KHDRBS1	0.927	1.078	1.045	1.031	1.137	1.067	1.159	1.077
ZNF638	1.002	1.005	0.832	0.833	0.879	0.935	0.976	0.976
HNRNPCL1	1.005	1.023	1.004	0.9	0.884	0.994	1.03	1.019
HNRNPH2	0.73	0.788	0.941	0.522	0.435	0.904	0.926	0.619
FXR1	1.011	1.055	1.132	1	0.99	1.106	0.952	1.08
SRSF1	0.858	0.871	0.798	0.624	0.579	0.702	0.796	0.676
miR-21	0.696	0.685	1.425	0.682	0.843	1.733	0.68	0.834
miR-22	1.1	1.082	0.637	1.197	0.591	0.883	0.333	0.683
RBM45	0.857	0.863	0.808	0.718	0.731	0.788	0.773	0.846
miR-24	0.543	0.871	0.577	0.486	0.679	0.586	1.419	1.033
miR-130a	1.21	1.153	1.133	0.711	0.703	1.374	0.655	0.757
miR-130b	1.169	1.123	1.145	0.828	0.749	1.467	0.643	0.732
CPEB2	0.988	1.048	1.019	0.93	0.904	0.977	1.01	1.003
DAZAP1	1.093	1.086	1.14	0.908	0.993	1.087	1.064	1.027
FMR1	0.881	0.97	1.008	0.716	0.679	0.794	0.9	0.654
FUS	0.681	0.44	0.418	0.405	0.201	0.412	1.42	0.491
miR-106b	1.101	1.476	1.016	0.919	0.876	0.925	1.148	0.92
miR-96	1.204	1.329	0.686	0.504	0.733	0.942	0.915	0.698
miR-93	1.118	1.483	1.013	0.909	0.874	0.915	1.142	0.903
HNRNPAB	1.916	0	1.808	0	0	1.901	2.16	0
let-7e	1.001	0.649	1.019	0.963	0.861	0.875	0.69	0.623
miR-374b	1.018	1.004	1.023	0.644	0.579	0.783	0.76	1.282
miR-374a	1.004	1.06	1.013	0.632	0.569	0.833	0.741	1.249
miR-18a	0.989	0.958	1.509	0.483	1.636	0.778	1.775	0.805
miR-378	0.733	0.718	1.414	0.496	1.021	0	0.477	0.242
miR-361-5p	1.494	2.036	1.278	0.743	0.766	2.331	0.914	0.938
U2AF2	0.985	0.964	0.984	0.906	0.888	0.989	1.033	1.042
miR-183	0.513	1.329	1.178	1.36	0.307	0.774	0.723	0.726
miR-182	0.984	1.031	0.861	0.799	0.762	0.887	0.852	0.766
miR-186	0.989	1.108	1.352	0.896	1.113	0.969	0.64	0.928
miR-221	1.053	0.927	0.36	0.683	1.547	0.819	1.404	1.049
miR-222	1.028	0.946	0.36	0.649	1.516	0.797	1.385	1.046
RBM5	0.967	0.902	0.847	0.804	0.713	0.811	0.846	0.803
RBM8A	0.565	0.373	0.492	0.298	0.26	0.466	0.113	0.305
RBM3	1.014	0.831	1.057	0.832	0.874	1.025	1.118	0.994
RBM4	0.425	0.497	1.142	0.379	0.344	0.601	0.486	0.503
YBX1	0.956	1.086	0.943	1.041	0.952	0.957	0.969	0.929
PCBP1	0.84	0.836	0.964	0.849	0.74	0.73	0.635	0.72
miR-590-3p	0.709	0.884	0.614	1.272	1.105	1.136	1.099	0.917
AUF1	0.925	0.836	1.038	0.904	0.941	1.114	1.065	1.266
ESRP2	0.922	0.862	0.825	0.658	0.657	0.778	0.787	0.715
PABPC1	0.97	1.069	1.014	1.046	1.166	1.001	1.017	1.207
PABPN1	1.037	1.096	1.042	0.944	0.987	0.997	0.988	1.007
CNOT4	0.968	0.904	0.891	0.873	0.723	0.792	0.873	1.12
RALY	0.982	0.997	0.983	0.879	0.842	0.974	1.015	1.012
CPEB4	0.989	1	1.016	0.892	0.884	0.978	1.009	1.027
miR-16	0.893	0.947	0.783	0.698	1.387	0.622	1.016	0.799
miR-17	1.109	1.493	1.008	0.907	0.902	0.933	1.152	0.908
miR-331-3p	0	0	0	0	0	0	0	0
HNRNPC	0.998	1.015	1.006	0.903	0.887	0.997	1.023	1.022
HNRNPA2B1	1.024	0.929	0.962	0.823	0.708	0.869	1.028	0.968
HNRNPK	0.806	0.779	0.894	0.69	0.646	0.61	0.644	0.651
G3BP2	0.958	1.038	0.89	0.831	0.852	0.936	0.933	0.852
FXR2	0.753	0.866	0.859	0.575	0.456	0.578	0.72	0.517
HNRNPA1	1.027	0.928	0.96	0.825	0.708	0.867	1.027	0.97
MBNL1	0.981	1.011	0.956	0.792	0.844	0.927	1.377	0.671
miR-10a	1.502	0.644	1.084	0.829	0.972	2.298	0.798	1.147
miR-10b	1.5	0.657	1.1	0.832	0.986	2.391	0.827	1.19
miR-101	0.719	0.615	1.173	0.904	0.913	1.12	0.85	1.44
miR-107	1.089	0.572	0.736	0.78	1.175	1.097	0.959	0.778
miR-9	1.061	1.394	1.219	0.805	1.062	0.849	0.918	0.935
miR-7	1.29	0.974	1.779	1.505	1.077	1.027	0.986	0.59
miR-92a	0.873	1.171	0.908	0.831	1.094	0.752	1.549	1.095
miR-218	0.923	0.9	0.577	1.071	0.839	1.154	0.991	1.27
miR-99b	0.782	0	2.19	0.794	0.768	0.727	1.581	0.756
miR-99a	0.779	0	2.143	0.758	0.8	0.751	1.516	0.766
miR-192	0.6	1.827	1.385	0.589	0.298	1.106	0.286	2.001
miR-191	0.879	0.875	0	1.767	6.993	0.801	0	1.857
miR-19b	0.991	0.988	0.809	0.583	0.901	1.048	0.681	0.619
miR-19a	1.001	0.986	0.812	0.585	0.893	1.036	0.677	0.619
SART3	0.968	1.068	1.017	1.045	1.168	1.002	1.016	1.205
PTBP1	1.006	0.992	1.056	0.92	0.9	0.991	1.003	0.966
RBMS1	1.094	1.121	1.109	1.056	1.07	1.15	1.243	1.109
miR-148b	0.922	1.26	1.036	1.404	0.64	1.219	1.548	0.981
miR-148a	0.947	1.254	1.042	1.399	0.646	1.204	1.556	0.992
ZCRB1	1.178	1.118	1.217	0.914	1.023	1.208	1.054	1.084
ZC3H14	0.974	1.005	1.04	0.904	0.911	0.967	0.996	1.019
miR-140-3p	0	0	0	0	0	0	0	0
miR-181a	0.971	0.996	1.137	1.151	0.59	1.475	0.992	0.777
miR-181c	0.968	1.001	1.131	1.142	0.59	1.475	0.999	0.784
IGF2BP2	1.005	1.006	1.059	0.933	1.24	1.029	1.026	1.012
MATR3	0.997	1.067	1.094	0.997	1.035	1.126	1.079	1.104
KHDRBS3	0.957	1.192	1.077	1.076	1.111	0.93	1.128	1.123
miR-125b	0.942	0.673	1.343	0.416	0.676	0.686	0.714	0.742
CUGBP	1.053	0.302	1.471	0.305	1.056	0.867	0.605	1.684

## Sheet: QKI_AUcontent
QKI_AUcontent	u_200	u_150	u_100	u_50	d_50	d_100	d_150	d_200
miR-20a	1.133	1.521	1.022	0.944	0.892	0.94	1.146	0.919
miR-29a	0.998	1.079	0.744	0.959	1.143	1.197	1.043	0.749
miR-29c	1.003	1.074	0.674	0.972	1.16	1.183	1.05	0.671
miR-29b	1.013	1.085	0.669	0.97	1.148	1.196	1.049	0.673
miR-125a-5p	0.98	0.677	1.346	0.453	0.744	0.722	0.757	0.783
miR-196a	1.422	0.897	1.579	0.315	0.776	1.288	0.918	1.075
miR-196b	1.382	0.876	1.569	0.309	0.787	1.314	0.896	1.106
let-7i	1.059	0.664	1.014	1.04	0.894	0.884	0.664	0.653
ELAVL2	1.082	1.103	1.131	0.952	0.914	1.029	1.04	1.022
let-7c	1.02	0.646	1.015	0.99	0.871	0.871	0.692	0.644
let-7b	0.993	0.592	0.972	0.991	0.882	1.024	0.711	0.668
let-7a	0.977	0.595	0.974	1.004	0.88	1.021	0.711	0.665
let-7g	0.974	0.652	1.033	0.988	0.877	0.976	0.695	0.652
let-7f	1.034	0.626	0.997	1.003	0.902	0.855	0.681	0.62
let-7d	1.031	0.641	1.011	0.979	0.876	0.874	0.69	0.635
TARDBP	1.145	0.948	0.971	0.79	0.927	0.922	1.063	1.09
TIA1	1.024	1.037	1.031	0.926	0.856	0.979	0.984	1.006
SRSF9	0.976	0.897	1.036	0.814	0.74	1.112	0.899	0.885
SRSF2	1.015	0.718	0.897	0.809	0.895	0.831	0.742	0.655
SRSF7	0.199	0.381	0.183	0.209	0.614	0.75	1.625	1.466
SNRNP70	1.013	1.034	0.999	1.007	1	1.005	1.038	0.996
HNRPLL	0.934	0.965	0.995	0.827	0.888	0.987	0.901	0.951
SFPQ	0.912	0.915	0.966	0.824	0.981	1.291	0.927	0.922
MSI1	1.162	0.998	1.073	1.1	1.061	1.038	0.99	1.031
IGF2BP3	1.027	1.008	1.086	0.977	1.252	1.019	1.017	1.014
RBM6	0.938	1.006	1.004	1.011	0.99	0.944	0.964	0.972
miR-32	0.871	1.129	0.964	0.823	1.113	0.714	1.521	1.058
HuR	1.054	1.058	1.079	0.951	0.946	1.015	1.007	0.994
miR-27b	0.869	0.729	0.824	1.103	1.114	1.185	1.449	1.219
miR-27a	0.854	0.736	0.824	1.109	1.116	1.194	1.434	1.219
ANKHD1	0.844	0.775	0.78	0.661	0.828	0.734	0.771	0.658
miR-15b	0.947	0.967	0.815	0.778	1.566	0.672	1.097	0.878
miR-15a	0.943	0.972	0.817	0.822	1.557	0.668	1.097	0.875
SRSF10	0.998	1.037	0.952	0.896	0.896	0.833	0.926	0.937
HNRNPL	0.981	0.976	0.995	0.954	0.953	0.971	0.99	0.926
miR-128	0.639	0.857	0.892	1.008	0.948	1.157	1.144	1.196
miR-126	5.54	0	0	0	0	0	0	4.076
miR-25	0.901	1.169	0.914	0.871	1.14	0.737	1.574	1.132
miR-34a	0.341	0.732	0.699	0.628	1.146	0.712	0.404	0.844
miR-301b	1.202	1.099	1.13	0.779	0.743	1.48	0.674	0.794
miR-301a	1.165	1.068	1.108	0.77	0.736	1.54	0.793	0.821
miR-23b	0.813	0.861	0.913	1.328	1.128	0.97	0.942	1.086
miR-33a	1.725	1.055	0.594	1.52	0.769	1.892	1.481	0.877
RBM28	1.078	1.001	0.946	0.889	0.889	0.747	0.877	0.992
miR-340	0.92	0.936	1.358	0.943	0.874	0.934	0.821	1.047
QKI	1.08	1.134	1.391	1.392	1.392	1.391	1.134	1.08
PUM1(2)	1.002	1.081	1.065	1.043	1	1.12	1.174	1.037
miR-424	0.939	0.971	0.815	0.775	1.575	0.674	1.1	0.957
miR-425	1.565	0.633	1.452	0.452	0.682	1.41	1.753	1.775
PABPC4	0.956	1.078	1.1	1.1	1.32	0.95	0.973	1.27
miR-421	0.635	0.524	0.487	0.532	0.852	1.174	1.032	1.371
PCBP2	0.815	0.739	0.757	0.779	0.744	0.716	0.672	0.729
SNRPA	0.965	1	0.845	0.833	0.873	0.982	0.883	0.823
miR-615-3p	0	9.524	0	0	0	0	0	0
miR-26a	0.966	1.641	1.2	0.871	0.875	1.26	1.329	0.915
miR-26b	0.974	1.652	1.189	0.876	0.883	1.263	1.345	0.92
miR-30c	1.136	0.874	1.055	1.057	0.948	0.944	0.708	0.901
miR-30b	1.133	0.877	1.056	1.07	0.944	0.953	0.705	0.905
miR-30a	1.165	0.872	1.056	1.044	0.945	0.954	0.707	0.905
miR-30e	1.164	0.871	1.058	1.053	0.938	0.954	0.708	0.906
miR-30d	1.162	0.874	1.063	1.056	0.942	0.957	0.711	0.897
KHSRP	0.92	0.908	0.905	0.867	0.82	0.862	0.897	0.967
KHDRBS1	0.969	1.13	1.092	1.071	1.133	1.047	1.131	1.054
ZNF638	1.026	0.998	0.835	0.858	0.913	0.943	0.985	1.015
HNRNPCL1	1.044	1.06	1.04	0.93	0.88	0.975	1	0.998
HNRNPH2	0.804	0.83	1.032	0.664	0.562	1.067	1.105	0.762
FXR1	1.046	1.09	1.159	1.036	1.008	1.11	0.953	1.092
SRSF1	0.899	0.883	0.824	0.698	0.658	0.752	0.858	0.748
miR-21	0.729	0.697	1.487	0.734	0.871	1.707	0.681	0.863
miR-22	1.184	1.143	0.69	1.355	0.669	0.974	0.367	0.771
RBM45	0.875	0.858	0.802	0.745	0.767	0.796	0.788	0.878
miR-24	0.57	0.883	0.589	0.515	0.738	0.596	1.469	1.083
miR-130a	1.271	1.189	1.165	0.738	0.747	1.431	0.683	0.802
miR-130b	1.226	1.129	1.164	0.86	0.774	1.508	0.663	0.789
CPEB2	1.024	1.076	1.046	0.96	0.91	0.966	0.993	0.995
DAZAP1	1.122	1.097	1.148	0.936	1.028	1.098	1.077	1.059
FMR1	0.913	0.975	1.024	0.768	0.743	0.826	0.94	0.703
FUS	0.737	0.45	0.448	0.497	0.256	0.483	1.684	0.578
miR-106b	1.144	1.501	1.021	0.939	0.9	0.933	1.159	0.919
miR-96	1.212	1.331	0.684	0.516	0.756	0.955	0.928	0.719
miR-93	1.127	1.489	1.024	0.935	0.896	0.92	1.141	0.927
HNRNPAB	2.262	0	2.146	0	0	1.838	1.969	0
let-7e	1.029	0.643	1.003	0.997	0.882	0.881	0.689	0.635
miR-374b	1.064	1.066	1.083	0.658	0.577	0.765	0.73	1.241
miR-374a	1.042	1.119	1.061	0.655	0.568	0.818	0.737	1.223
miR-18a	0.983	0.956	1.508	0.496	1.684	0.785	1.75	0.854
miR-378	0.753	0.742	1.387	0.521	1.11	0	0.525	0.264
miR-361-5p	1.624	2.073	1.286	0.798	0.771	2.33	0.955	0.949
U2AF2	1.014	0.984	1.003	0.935	0.894	0.977	1.02	1.037
miR-183	0.542	1.344	1.177	1.431	0.324	0.808	0.734	0.767
miR-182	1.005	1.048	0.855	0.825	0.795	0.913	0.88	0.794
miR-186	1.026	1.137	1.423	0.937	1.133	0.959	0.647	0.924
miR-221	1.078	0.957	0.366	0.695	1.579	0.816	1.473	1.101
miR-222	1.054	0.927	0.358	0.677	1.582	0.809	1.408	1.094
RBM5	0.995	0.903	0.853	0.853	0.765	0.835	0.874	0.85
RBM8A	0.602	0.384	0.53	0.374	0.333	0.526	0.131	0.359
RBM3	1.044	0.831	1.058	0.859	0.914	1.047	1.134	1.037
RBM4	0.456	0.51	1.223	0.469	0.436	0.689	0.565	0.6
YBX1	0.967	1.075	0.937	1.063	0.98	0.955	0.974	0.959
PCBP1	0.87	0.842	0.984	0.923	0.816	0.765	0.672	0.778
miR-590-3p	0.744	0.934	0.647	1.33	1.131	1.131	1.076	0.91
AUF1	0.964	0.874	1.075	0.933	0.935	1.092	1.031	1.238
ESRP2	0.967	0.877	0.852	0.738	0.745	0.835	0.849	0.792
PABPC1	0.999	1.098	1.042	1.077	1.173	0.985	0.998	1.196
PABPN1	1.071	1.114	1.061	0.976	1.003	0.991	0.982	1.014
CNOT4	0.972	0.887	0.873	0.882	0.738	0.783	0.866	1.14
RALY	1.02	1.035	1.019	0.906	0.835	0.954	0.983	0.986
CPEB4	1.027	1.034	1.05	0.921	0.88	0.961	0.987	1.009
miR-16	0.942	0.968	0.82	0.777	1.571	0.671	1.101	0.883
miR-17	1.146	1.512	1.017	0.947	0.931	0.921	1.147	0.923
miR-331-3p	0	0	0	0	0	0	0	0
HNRNPC	1.034	1.051	1.039	0.934	0.883	0.978	0.997	1.001
HNRNPA2B1	1.047	0.918	0.961	0.855	0.742	0.88	1.048	1.013
HNRNPK	0.85	0.791	0.933	0.789	0.752	0.665	0.705	0.732
G3BP2	0.975	1.029	0.887	0.849	0.879	0.941	0.942	0.878
FXR2	0.801	0.889	0.9	0.67	0.537	0.643	0.804	0.595
HNRNPA1	1.048	0.92	0.959	0.854	0.741	0.879	1.043	1.014
MBNL1	1.002	1.003	0.955	0.823	0.887	0.941	1.4	0.698
miR-10a	1.536	0.667	1.097	0.901	1.073	2.392	0.853	1.23
miR-10b	1.578	0.67	1.122	0.899	1.086	2.481	0.861	1.225
miR-101	0.745	0.625	1.204	0.953	0.936	1.141	0.852	1.499
miR-107	1.156	0.594	0.758	0.836	1.307	1.16	1.013	0.84
miR-9	1.071	1.39	1.213	0.833	1.102	0.854	0.924	0.952
miR-7	1.275	0.949	1.75	1.467	1.101	1.004	0.96	0.597
miR-92a	0.902	1.182	0.909	0.858	1.126	0.753	1.558	1.127
miR-218	0.931	0.902	0.574	1.091	0.862	1.163	0.999	1.323
miR-99b	0.82	0	2.193	0.796	0.845	0.717	1.633	0.784
miR-99a	0.784	0	2.326	0.822	0.781	0.753	1.563	0.829
miR-192	0.608	1.723	1.369	0.616	0.295	1.149	0.289	2.112
miR-191	0.924	0.842	0	1.708	7.313	0.816	0	1.789
miR-19b	1.03	0.995	0.81	0.605	0.932	1.052	0.697	0.646
miR-19a	1.029	0.981	0.815	0.605	0.924	1.05	0.688	0.65
SART3	0.999	1.098	1.04	1.076	1.172	0.988	0.997	1.195
PTBP1	1.036	1.012	1.075	0.949	0.91	0.98	0.991	0.966
RBMS1	1.148	1.16	1.148	1.107	1.096	1.16	1.251	1.127
miR-148b	0.981	1.279	1.065	1.49	0.703	1.274	1.625	1.051
miR-148a	0.985	1.29	1.076	1.519	0.695	1.265	1.633	1.056
ZCRB1	1.239	1.178	1.27	0.958	1.032	1.203	1.042	1.067
ZC3H14	1.01	1.038	1.073	0.935	0.911	0.952	0.976	1.005
miR-140-3p	0	0	0	0	0	0	0	0
miR-181a	1.018	1.015	1.159	1.185	0.6	1.474	1	0.789
miR-181c	1.015	1.021	1.161	1.183	0.603	1.476	0.986	0.787
IGF2BP2	1.037	1.029	1.079	0.964	1.258	1.02	1.016	1.016
MATR3	1.024	1.081	1.107	1.025	1.065	1.134	1.082	1.129
KHDRBS3	0.986	1.217	1.104	1.111	1.107	0.918	1.091	1.098
miR-125b	0.958	0.671	1.353	0.445	0.742	0.711	0.76	0.787
CUGBP	1.07	0.312	1.473	0.308	1.052	0.831	0.567	1.59

## Sheet: PUM1(2)_position
PUM1(2)_position	u_200	u_150	u_100	u_50	d_50	d_100	d_150	d_200
miR-20a	1.321	1.458	1.353	1.556	1.599	1.541	1.202	1.169
miR-29a	1.033	1.074	1.052	1.057	0.978	1.131	1.039	0.862
miR-29c	1.033	1.062	1.08	1.069	0.957	1.113	1.029	0.869
miR-29b	1.028	1.073	1.053	1.066	0.953	1.11	1.033	0.871
miR-125a-5p	1.089	0.895	1.027	0.773	0.749	0.741	0.795	0.7
miR-196a	1.435	1.645	1.719	0.948	1.112	1.099	1.268	1.015
miR-196b	1.442	1.652	1.697	0.95	1.093	1.116	1.27	1.019
let-7i	1.143	0.896	1.058	0.975	1.021	1.051	0.937	0.965
ELAVL2	1.221	1.219	1.257	1.318	1.363	1.38	1.293	1.182
let-7c	1.154	0.866	1.073	0.961	0.962	1.048	0.953	0.96
let-7b	1.187	0.947	1.157	1.064	1.098	1.157	1.019	1.045
let-7a	1.189	0.951	1.155	1.073	1.102	1.148	1.02	1.049
let-7g	1.164	0.894	1.138	1.006	1.056	1.129	1.07	1.003
let-7f	1.149	0.875	1.052	0.98	1.015	1.05	0.952	0.947
let-7d	1.151	0.864	1.072	0.953	0.963	1.049	0.956	0.963
TARDBP	1.02	1.123	1.001	0.932	0.861	1.008	1.059	0.983
TIA1	1.114	1.139	1.172	1.153	1.196	1.228	1.18	1.153
SRSF9	0.802	0.803	0.744	0.614	0.62	0.705	0.725	0.746
SRSF2	0.86	0.796	0.754	0.564	0.631	0.698	0.745	0.757
SRSF7	0.873	0.38	0.909	0.23	0.474	0.4	0.493	0.516
SNRNP70	0.988	1.019	1.05	0.952	0.897	0.975	0.998	1.001
HNRPLL	1.04	0.99	1.068	1.03	1.157	1.018	0.967	0.947
SFPQ	0.963	1.075	1.013	0.994	0.977	1.069	1.014	0.999
MSI1	1.079	1.145	1.084	0.944	1.026	1.069	1.114	1.069
IGF2BP3	1.088	1.062	1.106	1.004	1.165	1.112	1.044	1.048
RBM6	0.985	0.931	0.895	0.809	0.786	0.912	0.877	0.891
miR-32	1.561	1.361	1.762	1.728	1.671	1.608	1.55	1.412
HuR	1.112	1.167	1.196	1.17	1.199	1.225	1.195	1.143
miR-27b	1.356	1.345	1.267	1.385	1.268	1.45	1.034	1.194
miR-27a	1.359	1.347	1.275	1.384	1.262	1.453	1.035	1.186
ANKHD1	0.785	1.031	0.905	0.678	0.727	0.655	0.785	0.877
miR-15b	1.007	1.171	1.168	0.96	1.026	1.156	1.032	1.124
miR-15a	1.013	1.186	1.166	0.979	1.033	1.156	1.035	1.121
SRSF10	0.944	0.995	0.928	0.789	0.808	0.862	0.867	0.869
HNRNPL	1.036	1.044	1.082	1.001	1.098	1.028	0.968	0.994
miR-128	1.27	1.335	1.3	1.176	1.177	1.425	1.055	0.953
miR-126	2.044	1.569	1.792	1.125	1.465	0.36	2.087	1.279
miR-25	1.504	1.318	1.757	1.694	1.628	1.635	1.505	1.407
miR-34a	1.196	0.901	1.405	0.74	0.638	0.972	0.733	0.756
miR-301b	1.292	1.398	1.409	1.705	1.317	1.484	1.187	1.297
miR-301a	1.301	1.374	1.392	1.683	1.308	1.465	1.165	1.27
miR-23b	1.38	1.47	1.679	1.816	1.604	1.44	1.134	1.169
miR-33a	1.617	1.711	2.022	1.826	1.986	1.414	1.321	1.347
RBM28	0.984	0.924	0.95	0.854	0.819	0.834	0.873	0.948
miR-340	1.262	1.426	1.764	1.816	2.443	2.001	1.449	1.492
QKI	1.037	1.188	1.128	0.988	1.016	1.062	1.087	1.005
PUM1(2)	1.244	1.341	1.489	1.786	1.786	1.489	1.341	1.244
miR-424	1.008	1.173	1.161	0.963	1.015	1.152	1.028	1.128
miR-425	0.865	1.728	1.719	1.61	1.993	1.672	1.816	1.245
PABPC4	1.12	1.131	1.108	1.024	1.132	1.099	1.129	1.04
miR-421	1.183	1.838	1.725	1.795	1.882	1.434	1.617	1.288
PCBP2	0.689	0.69	0.667	0.523	0.457	0.591	0.578	0.568
SNRPA	1.073	1.01	1.02	1.008	0.942	0.962	0.94	0.968
miR-615-3p	2.488	0	0	0	0	0	0	3.419
miR-26a	1.766	1.521	1.525	1.568	1.378	1.569	1.251	1.292
miR-26b	1.764	1.525	1.525	1.558	1.375	1.568	1.252	1.298
miR-30c	1.448	1.508	1.497	1.657	1.204	1.384	1.224	1.038
miR-30b	1.436	1.508	1.502	1.666	1.212	1.391	1.22	1.054
miR-30a	1.439	1.508	1.506	1.652	1.207	1.388	1.224	1.048
miR-30e	1.442	1.503	1.494	1.652	1.21	1.386	1.214	1.039
miR-30d	1.434	1.505	1.497	1.653	1.213	1.386	1.225	1.046
KHSRP	0.949	0.939	1.008	0.976	1.024	0.986	0.984	0.976
KHDRBS1	1.092	1.146	1.133	1.09	1.317	1.289	1.215	1.135
ZNF638	1.002	0.961	1.035	1.026	0.934	1.066	1.087	1.04
HNRNPCL1	1.126	1.149	1.192	1.161	1.234	1.222	1.198	1.14
HNRNPH2	0.653	0.65	0.584	0.418	0.471	0.531	0.569	0.609
FXR1	1.073	1.028	1.151	1.021	1.044	1.172	1.064	1.155
SRSF1	0.747	0.748	0.691	0.538	0.513	0.605	0.656	0.643
miR-21	1.767	1.513	2.07	1.575	1.483	1.903	1.689	1.227
miR-22	1.215	1.399	1.185	0.789	0.933	0.957	1.244	1.064
RBM45	0.84	0.851	0.815	0.691	0.63	0.72	0.729	0.77
miR-24	1.184	1.337	0.916	1.287	0.89	1.056	0.555	0.732
miR-130a	1.318	1.358	1.404	1.719	1.354	1.504	1.195	1.289
miR-130b	1.302	1.41	1.414	1.739	1.337	1.495	1.245	1.299
CPEB2	1.099	1.125	1.172	1.142	1.182	1.207	1.186	1.116
DAZAP1	1.047	1.038	1.06	0.991	1.04	1.095	1.168	1.075
FMR1	0.823	0.858	0.747	0.659	0.571	0.709	0.733	0.733
FUS	0.53	0.561	0.611	0.296	0.456	0.368	0.48	0.282
miR-106b	1.313	1.425	1.369	1.562	1.597	1.541	1.21	1.162
miR-96	1.065	1.352	1.075	1.339	1.018	1.443	1.242	0.981
miR-93	1.328	1.41	1.362	1.544	1.616	1.534	1.226	1.171
HNRNPAB	0.617	3.027	2.286	1.262	0	0	0.596	2.608
let-7e	1.154	0.864	1.069	0.954	0.961	1.054	0.959	0.955
miR-374b	1.96	1.269	1.838	2.223	3.009	2.173	1.434	1.437
miR-374a	1.928	1.248	1.812	2.202	2.964	2.147	1.42	1.413
miR-18a	1.615	1.824	1.778	1.037	1.417	1.227	1.165	1.805
miR-378	0.838	1.53	1.693	1.304	0.826	1.069	1.309	0.657
miR-361-5p	1.406	1.683	1.129	1.935	2.148	2.167	1.151	1.849
U2AF2	1.049	1.103	1.125	1.049	1.108	1.144	1.125	1.102
miR-183	1.258	1.535	1.4	1.529	1.947	1.515	1.697	1.514
miR-182	1.147	1.366	1.232	1.428	1.08	1.564	1.244	1.046
miR-186	1.192	1.268	1.73	1.575	1.899	2.131	1.708	1.562
miR-221	1.37	1.304	1.861	1.612	1.819	1.626	1.441	1.635
miR-222	1.366	1.302	1.849	1.59	1.772	1.676	1.484	1.607
RBM5	0.806	0.815	0.791	0.65	0.638	0.72	0.778	0.766
RBM8A	0.567	0.65	0.607	0.419	0.465	0.412	0.469	0.305
RBM3	1.044	1.152	1.13	0.911	0.998	1.083	1.019	0.95
RBM4	0.546	0.552	0.492	0.366	0.366	0.472	0.442	0.494
YBX1	0.96	0.999	0.924	0.823	0.789	0.878	0.866	0.865
PCBP1	0.741	0.814	0.717	0.591	0.526	0.656	0.647	0.645
miR-590-3p	1.073	1.465	1.563	1.286	1.955	1.94	1.543	1.369
AUF1	1.19	1.1	1.277	1.329	1.431	1.355	1.275	1.206
ESRP2	0.817	0.842	0.792	0.658	0.643	0.67	0.704	0.7
PABPC1	1.135	1.134	1.107	1.004	1.06	1.074	1.097	1.028
PABPN1	1.087	1.094	1.086	0.952	0.979	1.049	1.057	0.962
CNOT4	0.861	0.845	0.794	0.685	0.719	0.785	0.801	0.778
RALY	1.127	1.145	1.175	1.149	1.218	1.223	1.187	1.161
CPEB4	1.119	1.144	1.185	1.163	1.218	1.223	1.183	1.142
miR-16	1.002	1.183	1.162	0.964	1.02	1.163	1.033	1.128
miR-17	1.305	1.408	1.382	1.548	1.595	1.536	1.216	1.147
miR-331-3p	0	0	0	0	0	0	0	0
HNRNPC	1.116	1.144	1.185	1.158	1.223	1.221	1.189	1.138
HNRNPA2B1	0.913	0.923	0.897	0.745	0.772	0.847	0.879	0.817
HNRNPK	0.704	0.691	0.666	0.528	0.46	0.552	0.554	0.583
G3BP2	0.959	0.949	0.927	0.889	0.864	0.942	0.938	0.897
FXR2	0.681	0.645	0.562	0.501	0.413	0.533	0.494	0.523
HNRNPA1	0.917	0.921	0.898	0.744	0.771	0.848	0.881	0.816
MBNL1	0.854	0.835	0.912	0.681	0.706	0.854	0.809	0.804
miR-10a	0.923	1.898	1.006	1.662	1.459	0.923	1.08	1.418
miR-10b	0.933	1.939	1.001	1.579	1.496	0.922	1.072	1.42
miR-101	1.474	1.721	1.825	2.186	1.793	1.733	1.742	1.365
miR-107	0.903	1.541	1.457	0.97	1.19	1.485	1.022	1.038
miR-9	1.06	1.09	1.071	0.973	0.832	1.085	1.172	1.032
miR-7	1.171	1.444	1.184	1.065	1.018	1.351	1.022	1.113
miR-92a	1.507	1.314	1.764	1.701	1.631	1.648	1.504	1.414
miR-218	1.358	1.201	1.423	1.334	1.102	1.198	1.24	1.315
miR-99b	1.13	2.693	2.781	1.813	1.597	0.853	1.832	1.421
miR-99a	1.15	2.716	2.778	1.781	1.614	0.872	1.842	1.392
miR-192	1.659	2.067	1.598	1.14	1.434	1.59	1.576	1.358
miR-191	1.081	1.53	2.153	0.72	1.2	1.41	1.811	0.846
miR-19b	1.603	1.458	1.575	1.714	1.42	1.403	1.14	1.193
miR-19a	1.595	1.459	1.586	1.72	1.425	1.403	1.144	1.194
SART3	1.134	1.135	1.108	1.003	1.06	1.075	1.096	1.029
PTBP1	1.023	1.088	1.118	1.067	1.077	1.112	1.11	1.062
RBMS1	1.263	1.319	1.452	1.615	1.745	1.517	1.344	1.244
miR-148b	1.106	1.446	1.464	1.655	1.068	1.102	1.066	0.831
miR-148a	1.104	1.444	1.462	1.659	1.083	1.098	1.062	0.827
ZCRB1	1.096	1.103	1.128	1.224	1.133	1.322	1.251	1.147
ZC3H14	1.117	1.144	1.177	1.164	1.187	1.214	1.2	1.143
miR-140-3p	0	0	0	0	0	0	0	0
miR-181a	1.24	1.629	1.652	1.849	1.578	1.333	1.427	1.412
miR-181c	1.234	1.632	1.649	1.847	1.58	1.337	1.425	1.42
IGF2BP2	1.088	1.058	1.106	1.005	1.157	1.102	1.054	1.036
MATR3	1.135	1.041	1.114	1.015	1.014	1.098	1.108	1.068
KHDRBS3	0.935	1	0.933	0.923	1.103	1.189	0.987	1.14
miR-125b	1.088	0.898	1.026	0.773	0.742	0.75	0.801	0.701
CUGBP	1.009	0.951	0.884	0.725	0.866	1.028	0.852	1.395

## Sheet: PUM1(2)_normal
PUM1(2)_normal	u_200	u_150	u_100	u_50	d_50	d_100	d_150	d_200
miR-20a	1.32	1.454	1.348	1.538	1.558	1.463	1.117	1.06
miR-29a	1.041	1.086	1.043	1.052	0.96	1.096	0.986	0.816
miR-29c	1.053	1.087	1.097	1.068	0.939	1.075	0.986	0.822
miR-29b	1.06	1.083	1.058	1.069	0.941	1.077	0.985	0.826
miR-125a-5p	1.147	0.932	1.048	0.774	0.725	0.718	0.744	0.649
miR-196a	1.468	1.67	1.709	0.939	1.069	1.075	1.183	0.943
miR-196b	1.491	1.665	1.736	0.947	1.081	1.063	1.178	0.945
let-7i	1.145	0.895	1.055	0.97	1.005	1.013	0.882	0.902
ELAVL2	1.204	1.206	1.244	1.311	1.346	1.342	1.244	1.128
let-7c	1.171	0.87	1.068	0.95	0.944	1.017	0.902	0.898
let-7b	1.2	0.954	1.147	1.065	1.071	1.109	0.957	0.975
let-7a	1.192	0.955	1.146	1.062	1.077	1.105	0.967	0.976
let-7g	1.179	0.903	1.142	0.995	1.038	1.085	1.01	0.934
let-7f	1.159	0.879	1.045	0.979	0.98	1.003	0.901	0.889
let-7d	1.169	0.871	1.074	0.951	0.948	1.023	0.907	0.895
TARDBP	1.019	1.122	0.998	0.927	0.845	0.978	1.016	0.933
TIA1	1.112	1.135	1.166	1.148	1.178	1.193	1.134	1.101
SRSF9	0.844	0.836	0.762	0.617	0.61	0.686	0.698	0.713
SRSF2	0.901	0.824	0.77	0.564	0.616	0.675	0.71	0.714
SRSF7	0.944	0.412	0.945	0.236	0.468	0.386	0.466	0.469
SNRNP70	0.999	1.024	1.046	0.941	0.873	0.937	0.95	0.944
HNRPLL	1.067	1.008	1.072	1.026	1.13	0.98	0.918	0.891
SFPQ	0.982	1.091	1.022	0.999	0.971	1.049	0.987	0.962
MSI1	1.093	1.151	1.078	0.933	0.996	1.025	1.061	1.016
IGF2BP3	1.089	1.061	1.104	1.002	1.148	1.078	1.003	0.996
RBM6	1.012	0.949	0.904	0.808	0.773	0.884	0.84	0.848
miR-32	1.461	1.313	1.735	1.769	1.727	1.607	1.503	1.339
HuR	1.107	1.158	1.188	1.164	1.183	1.191	1.149	1.091
miR-27b	1.341	1.342	1.288	1.41	1.283	1.43	1	1.123
miR-27a	1.342	1.345	1.282	1.409	1.279	1.431	0.998	1.119
ANKHD1	0.812	1.062	0.923	0.681	0.717	0.642	0.753	0.83
miR-15b	1.031	1.197	1.182	0.962	0.996	1.096	0.953	1.014
miR-15a	1.029	1.202	1.183	0.975	1.007	1.096	0.949	1.014
SRSF10	0.971	1.015	0.94	0.788	0.794	0.834	0.83	0.822
HNRNPL	1.056	1.057	1.086	0.996	1.074	0.99	0.921	0.936
miR-128	1.273	1.338	1.306	1.206	1.184	1.398	1.01	0.902
miR-126	1.91	1.571	1.815	1.223	1.557	0.365	1.918	1.176
miR-25	1.408	1.272	1.758	1.753	1.695	1.654	1.471	1.339
miR-34a	1.226	0.922	1.416	0.743	0.621	0.919	0.673	0.686
miR-301b	1.27	1.366	1.394	1.688	1.294	1.397	1.08	1.151
miR-301a	1.268	1.341	1.367	1.664	1.259	1.385	1.071	1.128
miR-23b	1.31	1.43	1.665	1.842	1.629	1.415	1.097	1.116
miR-33a	1.513	1.64	2.007	1.878	2.073	1.43	1.277	1.26
RBM28	1.016	0.945	0.959	0.849	0.803	0.81	0.843	0.913
miR-340	1.188	1.383	1.775	1.903	2.593	2.072	1.468	1.47
QKI	1.034	1.183	1.124	0.986	1.004	1.034	1.049	0.962
PUM1(2)	1.212	1.322	1.488	1.815	1.815	1.488	1.322	1.212
miR-424	1.036	1.2	1.168	0.964	0.993	1.096	0.957	1.023
miR-425	0.801	1.679	1.712	1.692	2.108	1.701	1.772	1.195
PABPC4	1.115	1.127	1.11	1.031	1.132	1.083	1.101	1.004
miR-421	1.117	1.796	1.747	1.895	1.99	1.448	1.588	1.237
PCBP2	0.743	0.734	0.7	0.536	0.456	0.584	0.563	0.549
SNRPA	1.099	1.027	1.031	1.011	0.928	0.931	0.899	0.916
miR-615-3p	2.825	0	0	0	0	0	0	3.11
miR-26a	1.709	1.473	1.495	1.558	1.338	1.473	1.151	1.162
miR-26b	1.724	1.475	1.5	1.551	1.343	1.485	1.152	1.168
miR-30c	1.406	1.477	1.488	1.675	1.214	1.353	1.164	0.969
miR-30b	1.399	1.482	1.485	1.664	1.219	1.362	1.162	0.991
miR-30a	1.406	1.474	1.486	1.665	1.213	1.354	1.165	0.984
miR-30e	1.397	1.485	1.484	1.669	1.209	1.362	1.162	0.975
miR-30d	1.399	1.48	1.483	1.665	1.215	1.353	1.167	0.979
KHSRP	0.974	0.959	1.024	0.985	1.018	0.969	0.957	0.941
KHDRBS1	1.039	1.113	1.13	1.12	1.368	1.316	1.225	1.13
ZNF638	1.01	0.966	1.039	1.029	0.927	1.046	1.054	0.999
HNRNPCL1	1.12	1.143	1.183	1.154	1.217	1.189	1.153	1.088
HNRNPH2	0.713	0.701	0.619	0.432	0.474	0.531	0.563	0.598
FXR1	1.062	1.019	1.138	1.012	1.026	1.126	1.014	1.085
SRSF1	0.799	0.791	0.718	0.546	0.507	0.59	0.631	0.612
miR-21	1.716	1.493	2.042	1.538	1.444	1.799	1.576	1.094
miR-22	1.277	1.462	1.187	0.787	0.907	0.909	1.151	0.965
RBM45	0.886	0.889	0.835	0.693	0.616	0.692	0.684	0.715
miR-24	1.241	1.383	0.94	1.297	0.878	1.018	0.52	0.67
miR-130a	1.279	1.332	1.377	1.696	1.308	1.412	1.088	1.154
miR-130b	1.286	1.377	1.386	1.717	1.309	1.399	1.149	1.171
CPEB2	1.098	1.12	1.166	1.137	1.166	1.174	1.14	1.064
DAZAP1	1.069	1.049	1.056	0.975	1.004	1.049	1.109	1.015
FMR1	0.868	0.895	0.766	0.666	0.564	0.688	0.704	0.695
FUS	0.579	0.606	0.648	0.306	0.45	0.358	0.459	0.26
miR-106b	1.311	1.421	1.355	1.549	1.557	1.465	1.126	1.057
miR-96	1.065	1.366	1.081	1.343	1.013	1.377	1.163	0.901
miR-93	1.322	1.411	1.354	1.55	1.576	1.457	1.14	1.077
HNRNPAB	0.619	2.992	2.279	1.225	0	0	0.625	2.4
let-7e	1.177	0.874	1.073	0.954	0.939	1.02	0.904	0.9
miR-374b	1.845	1.222	1.84	2.291	3.086	2.19	1.398	1.348
miR-374a	1.829	1.219	1.802	2.28	3.064	2.151	1.381	1.342
miR-18a	1.628	1.854	1.793	1.046	1.374	1.179	1.084	1.632
miR-378	0.87	1.56	1.721	1.311	0.802	1.036	1.242	0.576
miR-361-5p	1.387	1.698	1.093	1.911	2.064	2.031	1.045	1.657
U2AF2	1.056	1.105	1.121	1.043	1.087	1.109	1.079	1.05
miR-183	1.21	1.491	1.391	1.49	1.913	1.446	1.577	1.37
miR-182	1.144	1.353	1.224	1.426	1.063	1.496	1.177	0.978
miR-186	1.124	1.214	1.696	1.598	1.944	2.119	1.639	1.471
miR-221	1.315	1.273	1.849	1.653	1.866	1.631	1.407	1.569
miR-222	1.312	1.273	1.843	1.63	1.821	1.671	1.435	1.541
RBM5	0.844	0.844	0.806	0.651	0.625	0.697	0.745	0.726
RBM8A	0.629	0.715	0.648	0.429	0.452	0.389	0.43	0.265
RBM3	1.049	1.154	1.127	0.906	0.976	1.044	0.977	0.899
RBM4	0.614	0.611	0.532	0.382	0.365	0.461	0.422	0.458
YBX1	0.984	1.016	0.931	0.82	0.772	0.846	0.823	0.816
PCBP1	0.788	0.858	0.742	0.599	0.522	0.644	0.629	0.62
miR-590-3p	0.96	1.359	1.544	1.345	2.081	2.036	1.575	1.369
AUF1	1.183	1.095	1.269	1.329	1.42	1.329	1.239	1.165
ESRP2	0.869	0.885	0.823	0.67	0.642	0.661	0.687	0.677
PABPC1	1.138	1.138	1.107	1.001	1.046	1.044	1.054	0.978
PABPN1	1.093	1.096	1.081	0.944	0.956	1.005	1	0.899
CNOT4	0.9	0.872	0.808	0.687	0.704	0.759	0.766	0.734
RALY	1.124	1.139	1.168	1.142	1.201	1.189	1.142	1.108
CPEB4	1.116	1.139	1.178	1.158	1.203	1.191	1.139	1.092
miR-16	1.031	1.198	1.179	0.956	0.99	1.097	0.961	1.028
miR-17	1.306	1.412	1.376	1.536	1.549	1.473	1.127	1.045
miR-331-3p	0	0	0	0	0	0	0	0
HNRNPC	1.112	1.138	1.178	1.151	1.206	1.187	1.142	1.087
HNRNPA2B1	0.957	0.953	0.915	0.745	0.757	0.823	0.849	0.782
HNRNPK	0.76	0.736	0.698	0.542	0.46	0.545	0.541	0.562
G3BP2	0.98	0.964	0.932	0.886	0.844	0.91	0.897	0.849
FXR2	0.731	0.683	0.586	0.509	0.407	0.521	0.476	0.497
HNRNPA1	0.956	0.952	0.917	0.746	0.758	0.822	0.852	0.781
MBNL1	0.887	0.858	0.926	0.682	0.693	0.828	0.777	0.765
miR-10a	0.918	1.92	1.003	1.689	1.499	0.904	1.046	1.344
miR-10b	0.932	1.913	1.019	1.615	1.526	0.913	1.057	1.394
miR-101	1.377	1.666	1.81	2.265	1.876	1.773	1.719	1.331
miR-107	0.901	1.534	1.453	0.988	1.167	1.427	0.943	0.933
miR-9	1.07	1.094	1.063	0.961	0.808	1.019	1.074	0.931
miR-7	1.207	1.492	1.209	1.073	1.024	1.314	0.971	1.046
miR-92a	1.419	1.275	1.744	1.727	1.693	1.652	1.477	1.343
miR-218	1.352	1.201	1.421	1.325	1.07	1.117	1.159	1.189
miR-99b	1.18	2.695	2.83	1.852	1.615	0.866	1.775	1.362
miR-99a	1.141	2.738	2.775	1.857	1.673	0.882	1.776	1.405
miR-192	1.6	2.059	1.537	1.136	1.386	1.459	1.429	1.203
miR-191	1.06	1.518	2.192	0.777	1.31	1.478	1.821	0.801
miR-19b	1.576	1.458	1.577	1.712	1.39	1.338	1.058	1.071
miR-19a	1.585	1.447	1.588	1.721	1.391	1.337	1.054	1.075
SART3	1.138	1.137	1.106	1.001	1.046	1.044	1.052	0.978
PTBP1	1.03	1.092	1.118	1.063	1.061	1.08	1.067	1.013
RBMS1	1.24	1.297	1.427	1.595	1.712	1.465	1.287	1.183
miR-148b	1.092	1.428	1.462	1.649	1.042	1.048	0.996	0.746
miR-148a	1.078	1.441	1.453	1.667	1.06	1.042	0.999	0.75
ZCRB1	1.077	1.087	1.122	1.221	1.131	1.297	1.21	1.103
ZC3H14	1.112	1.138	1.171	1.161	1.172	1.182	1.155	1.09
miR-140-3p	0	0	0	0	0	0	0	0
miR-181a	1.184	1.586	1.651	1.886	1.611	1.333	1.391	1.352
miR-181c	1.192	1.592	1.647	1.894	1.617	1.333	1.387	1.356
IGF2BP2	1.09	1.057	1.103	1.002	1.142	1.069	1.01	0.985
MATR3	1.138	1.04	1.112	1.013	1.002	1.067	1.067	1.023
KHDRBS3	0.909	0.995	0.943	0.96	1.161	1.229	1.007	1.141
miR-125b	1.14	0.924	1.049	0.768	0.725	0.717	0.745	0.651
CUGBP	1.046	0.982	0.897	0.718	0.873	1.015	0.844	1.372

## Sheet: PUM1(2)_AUcontent
PUM1(2)_AUcontent	u_200	u_150	u_100	u_50	d_50	d_100	d_150	d_200
miR-20a	1.289	1.41	1.309	1.498	1.526	1.459	1.112	1.063
miR-29a	1.142	1.14	1.138	1.275	1.167	1.255	1.133	0.949
miR-29c	1.143	1.145	1.178	1.283	1.147	1.232	1.136	0.962
miR-29b	1.154	1.145	1.143	1.281	1.149	1.249	1.124	0.964
miR-125a-5p	1.203	0.95	1.094	0.886	0.852	0.791	0.831	0.731
miR-196a	1.479	1.638	1.709	0.978	1.144	1.103	1.234	1.003
miR-196b	1.477	1.669	1.727	0.98	1.143	1.1	1.234	1.003
let-7i	1.165	0.889	1.051	1.003	1.077	1.057	0.923	0.952
ELAVL2	1.095	1.141	1.161	1.11	1.121	1.222	1.143	0.997
let-7c	1.168	0.857	1.066	0.988	1.003	1.055	0.938	0.946
let-7b	1.205	0.942	1.142	1.094	1.143	1.15	0.993	1.028
let-7a	1.202	0.944	1.14	1.095	1.139	1.152	1	1.025
let-7g	1.188	0.892	1.139	1.04	1.11	1.137	1.046	0.987
let-7f	1.168	0.866	1.045	1.024	1.06	1.042	0.941	0.943
let-7d	1.176	0.863	1.061	0.983	1.008	1.057	0.94	0.947
TARDBP	0.973	1.083	0.956	0.859	0.785	0.943	0.986	0.895
TIA1	1.017	1.074	1.09	0.987	1.003	1.096	1.051	0.987
SRSF9	0.895	0.861	0.801	0.719	0.722	0.769	0.783	0.815
SRSF2	0.891	0.798	0.751	0.574	0.647	0.686	0.724	0.742
SRSF7	0.938	0.408	0.945	0.254	0.529	0.417	0.492	0.511
SNRNP70	0.995	1.008	1.037	0.947	0.901	0.957	0.973	0.974
HNRPLL	1.078	0.996	1.072	1.072	1.218	1.023	0.96	0.946
SFPQ	1.03	1.116	1.063	1.117	1.109	1.148	1.084	1.076
MSI1	1.081	1.132	1.061	0.921	1.004	1.037	1.08	1.032
IGF2BP3	1.036	1.024	1.059	0.928	1.07	1.043	0.975	0.956
RBM6	1.014	0.93	0.893	0.834	0.825	0.915	0.871	0.895
miR-32	1.451	1.304	1.739	1.757	1.755	1.655	1.539	1.378
HuR	1.024	1.105	1.122	1.022	1.031	1.112	1.081	0.998
miR-27b	1.344	1.323	1.281	1.46	1.374	1.485	1.039	1.175
miR-27a	1.346	1.317	1.281	1.46	1.374	1.478	1.038	1.188
ANKHD1	0.799	1.023	0.902	0.698	0.754	0.653	0.763	0.858
miR-15b	1.127	1.272	1.287	1.181	1.246	1.288	1.116	1.215
miR-15a	1.13	1.281	1.284	1.203	1.253	1.29	1.116	1.213
SRSF10	0.946	0.984	0.913	0.772	0.79	0.832	0.83	0.825
HNRNPL	1.051	1.038	1.071	1.008	1.118	1.013	0.945	0.969
miR-128	1.268	1.321	1.294	1.246	1.278	1.443	1.046	0.945
miR-126	1.958	1.521	1.843	1.129	1.566	0.382	1.964	1.183
miR-25	1.414	1.27	1.732	1.742	1.711	1.685	1.516	1.383
miR-34a	1.28	0.936	1.462	0.835	0.711	0.994	0.729	0.756
miR-301b	1.3	1.378	1.404	1.783	1.402	1.478	1.151	1.245
miR-301a	1.31	1.351	1.387	1.762	1.384	1.472	1.132	1.225
miR-23b	1.285	1.405	1.645	1.789	1.605	1.419	1.114	1.113
miR-33a	1.5	1.617	2.001	1.895	2.139	1.465	1.322	1.307
RBM28	1.018	0.93	0.949	0.88	0.858	0.839	0.873	0.965
miR-340	1.064	1.302	1.643	1.612	2.14	1.873	1.342	1.301
QKI	1.037	1.174	1.12	1	1.043	1.065	1.081	1.002
PUM1(2)	1.152	1.28	1.429	1.661	1.661	1.429	1.28	1.152
miR-424	1.132	1.274	1.283	1.181	1.231	1.294	1.126	1.227
miR-425	0.796	1.633	1.695	1.71	2.159	1.751	1.835	1.209
PABPC4	1.003	1.057	1.023	0.865	0.934	0.976	1	0.88
miR-421	1.102	1.764	1.703	1.882	1.984	1.484	1.605	1.272
PCBP2	0.8	0.764	0.746	0.655	0.562	0.673	0.649	0.645
SNRPA	1.102	1.009	1.021	1.045	0.99	0.964	0.931	0.962
miR-615-3p	3.16	0	0	0	0	0	0	3.643
miR-26a	1.711	1.469	1.482	1.533	1.341	1.498	1.17	1.189
miR-26b	1.698	1.465	1.483	1.523	1.349	1.496	1.17	1.182
miR-30c	1.347	1.446	1.447	1.579	1.144	1.326	1.148	0.948
miR-30b	1.34	1.451	1.44	1.57	1.15	1.322	1.148	0.961
miR-30a	1.342	1.445	1.452	1.573	1.148	1.327	1.15	0.952
miR-30e	1.351	1.443	1.448	1.571	1.15	1.33	1.15	0.949
miR-30d	1.346	1.435	1.445	1.571	1.149	1.331	1.144	0.955
KHSRP	0.96	0.957	1.025	0.979	0.997	0.984	0.978	0.943
KHDRBS1	0.945	1.055	1.055	0.948	1.139	1.198	1.125	0.999
ZNF638	1.021	0.956	1.036	1.077	0.998	1.091	1.102	1.06
HNRNPCL1	1.019	1.079	1.105	0.983	1.025	1.086	1.061	0.969
HNRNPH2	0.882	0.822	0.763	0.711	0.749	0.741	0.786	0.857
FXR1	1.024	0.994	1.105	0.951	0.969	1.106	1.001	1.061
SRSF1	0.872	0.834	0.776	0.679	0.634	0.689	0.737	0.73
miR-21	1.702	1.477	2.028	1.539	1.441	1.838	1.6	1.117
miR-22	1.4	1.541	1.314	0.974	1.141	1.066	1.367	1.155
RBM45	0.899	0.878	0.837	0.745	0.678	0.731	0.725	0.769
miR-24	1.289	1.385	0.96	1.444	0.998	1.107	0.565	0.743
miR-130a	1.32	1.345	1.401	1.786	1.426	1.505	1.161	1.24
miR-130b	1.312	1.387	1.404	1.795	1.42	1.488	1.203	1.263
CPEB2	1.028	1.071	1.109	1.02	1.044	1.112	1.087	0.992
DAZAP1	1.07	1.034	1.048	0.989	1.043	1.075	1.141	1.054
FMR1	0.912	0.913	0.797	0.765	0.656	0.762	0.782	0.788
FUS	0.709	0.707	0.794	0.501	0.696	0.494	0.631	0.371
miR-106b	1.281	1.379	1.325	1.5	1.539	1.46	1.126	1.053
miR-96	1.078	1.351	1.074	1.399	1.08	1.449	1.223	0.955
miR-93	1.295	1.368	1.318	1.491	1.56	1.448	1.141	1.067
HNRNPAB	0.535	2.843	2.149	1.04	0	0	0.57	2.238
let-7e	1.177	0.856	1.065	0.986	1.007	1.045	0.946	0.945
miR-374b	1.682	1.174	1.728	1.94	2.61	1.99	1.298	1.209
miR-374a	1.667	1.161	1.695	1.945	2.561	1.969	1.273	1.193
miR-18a	1.629	1.813	1.792	1.091	1.501	1.215	1.131	1.738
miR-378	0.927	1.643	1.803	1.532	0.95	1.162	1.358	0.668
miR-361-5p	1.335	1.662	1.072	1.796	1.947	2.017	1.025	1.62
U2AF2	0.995	1.059	1.069	0.951	0.991	1.058	1.037	0.99
miR-183	1.248	1.525	1.4	1.588	2.065	1.513	1.661	1.479
miR-182	1.155	1.347	1.238	1.488	1.148	1.574	1.23	1.035
miR-186	1.064	1.178	1.643	1.443	1.745	2.032	1.587	1.386
miR-221	1.332	1.269	1.856	1.749	2.013	1.729	1.5	1.69
miR-222	1.361	1.288	1.843	1.72	1.973	1.758	1.523	1.648
RBM5	0.877	0.853	0.829	0.724	0.712	0.758	0.81	0.805
RBM8A	0.77	0.816	0.793	0.698	0.703	0.527	0.584	0.375
RBM3	1.071	1.151	1.133	0.952	1.058	1.102	1.028	0.963
RBM4	0.739	0.692	0.637	0.614	0.564	0.628	0.575	0.639
YBX1	0.986	0.998	0.922	0.847	0.824	0.878	0.853	0.86
PCBP1	0.834	0.878	0.776	0.7	0.619	0.723	0.703	0.71
miR-590-3p	0.884	1.301	1.46	1.15	1.758	1.868	1.467	1.216
AUF1	1.068	1.032	1.18	1.117	1.179	1.205	1.134	1.026
ESRP2	0.951	0.936	0.894	0.835	0.805	0.774	0.806	0.812
PABPC1	1.061	1.085	1.048	0.896	0.932	0.986	1	0.909
PABPN1	1.047	1.06	1.045	0.887	0.904	0.982	0.98	0.872
CNOT4	0.892	0.845	0.789	0.701	0.742	0.775	0.781	0.765
RALY	1.017	1.072	1.085	0.967	1.001	1.079	1.045	0.979
CPEB4	1.024	1.08	1.105	1.003	1.032	1.099	1.061	0.986
miR-16	1.138	1.278	1.287	1.183	1.239	1.294	1.126	1.217
miR-17	1.277	1.376	1.341	1.497	1.525	1.462	1.129	1.05
miR-331-3p	0	0	0	0	0	0	0	0
HNRNPC	1.018	1.078	1.104	0.995	1.03	1.093	1.062	0.979
HNRNPA2B1	0.971	0.945	0.918	0.795	0.831	0.868	0.897	0.841
HNRNPK	0.846	0.786	0.771	0.707	0.599	0.655	0.65	0.692
G3BP2	0.987	0.947	0.925	0.917	0.905	0.945	0.929	0.899
FXR2	0.834	0.748	0.665	0.696	0.553	0.645	0.592	0.632
HNRNPA1	0.973	0.944	0.917	0.794	0.829	0.87	0.897	0.841
MBNL1	0.899	0.852	0.931	0.728	0.76	0.875	0.821	0.825
miR-10a	0.975	1.965	1.051	1.912	1.719	1.023	1.163	1.539
miR-10b	0.976	1.955	1.045	1.81	1.742	1.034	1.178	1.528
miR-101	1.375	1.643	1.794	2.24	1.885	1.805	1.765	1.369
miR-107	0.962	1.592	1.531	1.107	1.362	1.586	1.046	1.065
miR-9	1.082	1.087	1.064	0.995	0.86	1.051	1.121	0.987
miR-7	1.195	1.439	1.183	1.105	1.068	1.347	0.99	1.088
miR-92a	1.418	1.269	1.742	1.746	1.72	1.681	1.507	1.369
miR-218	1.388	1.193	1.424	1.388	1.147	1.184	1.211	1.271
miR-99b	1.196	2.761	2.971	2.012	1.824	0.956	1.943	1.492
miR-99a	1.152	2.719	2.881	2.079	1.848	0.939	1.996	1.538
miR-192	1.673	2.031	1.538	1.166	1.503	1.542	1.508	1.286
miR-191	0.987	1.517	2.162	0.808	1.346	1.497	1.834	0.818
miR-19b	1.603	1.44	1.571	1.792	1.503	1.402	1.108	1.143
miR-19a	1.596	1.435	1.575	1.796	1.502	1.399	1.111	1.14
SART3	1.062	1.084	1.049	0.896	0.932	0.985	1	0.909
PTBP1	0.977	1.049	1.069	0.981	0.983	1.04	1.032	0.965
RBMS1	1.199	1.269	1.392	1.495	1.609	1.433	1.265	1.147
miR-148b	1.162	1.507	1.522	1.878	1.229	1.157	1.102	0.853
miR-148a	1.156	1.499	1.542	1.872	1.227	1.166	1.108	0.846
ZCRB1	0.991	1.036	1.054	1.06	0.965	1.201	1.132	0.996
ZC3H14	1.027	1.082	1.105	1.016	1.019	1.099	1.082	0.994
miR-140-3p	0	0	0	0	0	0	0	0
miR-181a	1.159	1.56	1.601	1.828	1.576	1.325	1.391	1.341
miR-181c	1.17	1.558	1.619	1.825	1.573	1.329	1.391	1.342
IGF2BP2	1.038	1.019	1.059	0.929	1.062	1.033	0.981	0.945
MATR3	1.122	1.022	1.092	0.999	1.005	1.077	1.078	1.033
KHDRBS3	0.835	0.937	0.883	0.838	1.003	1.139	0.937	1.038
miR-125b	1.203	0.953	1.091	0.881	0.852	0.795	0.829	0.734
CUGBP	0.916	0.887	0.788	0.59	0.685	0.9	0.748	1.155

## Sheet: PTBP1_position
PTBP1_position	u_200	u_150	u_100	u_50	d_50	d_100	d_150	d_200
miR-20a	1.077	1.097	1.079	1.121	0.956	1.007	1.127	1.114
miR-29a	1.051	1.095	1.167	0.942	0.905	1.062	1.127	1.053
miR-29c	1.034	1.072	1.172	0.946	0.892	1.059	1.127	1.035
miR-29b	1.031	1.07	1.166	0.94	0.895	1.054	1.123	1.035
miR-125a-5p	0.806	1.016	1.019	0.788	0.788	0.963	0.965	0.947
miR-196a	1.294	1.044	1.194	1.361	0.714	1.28	1.134	1.117
miR-196b	1.298	1.038	1.186	1.357	0.715	1.285	1.133	1.106
let-7i	1.067	1.058	1.163	0.849	0.899	0.98	0.94	0.907
ELAVL2	1.198	1.111	1.15	1.335	1.334	1.173	1.149	1.133
let-7c	1.067	1.058	1.151	0.857	0.873	0.962	0.918	0.892
let-7b	1.089	1.114	1.154	0.887	0.935	0.981	0.904	0.95
let-7a	1.094	1.116	1.153	0.886	0.931	0.978	0.899	0.95
let-7g	1.073	1.046	1.196	0.896	0.88	0.983	0.968	0.917
let-7f	1.062	1.05	1.147	0.856	0.887	0.961	0.932	0.902
let-7d	1.066	1.054	1.153	0.857	0.872	0.959	0.919	0.891
TARDBP	0.983	1.032	0.967	0.897	0.814	0.919	0.984	0.893
TIA1	1.191	1.101	1.116	1.271	1.543	1.148	1.12	1.239
SRSF9	0.821	0.818	0.774	0.63	0.618	0.742	0.78	0.769
SRSF2	0.848	0.829	0.806	0.675	0.639	0.742	0.775	0.754
SRSF7	0.742	0.724	0.629	0.463	0.399	0.602	0.744	0.556
SNRNP70	0.926	0.925	1.042	0.88	0.861	1.109	1.07	0.956
HNRPLL	0.904	0.943	0.948	0.765	0.766	0.895	0.95	0.928
SFPQ	0.951	0.957	0.941	0.902	0.907	1.015	0.944	0.97
MSI1	0.985	1.024	1.006	0.964	0.93	0.998	1.053	0.999
IGF2BP3	0.97	0.991	0.975	0.864	0.902	0.957	0.971	0.974
RBM6	0.953	0.953	0.921	0.856	0.836	0.894	0.926	0.868
miR-32	1.203	1.27	1.338	1.218	1.217	1.034	1.012	1.12
HuR	1.135	1.102	1.134	1.255	1.37	1.138	1.113	1.147
miR-27b	1	1	1.086	1.184	1.112	1.117	1.099	1.072
miR-27a	1.002	1.001	1.087	1.178	1.109	1.115	1.1	1.072
ANKHD1	0.861	0.952	0.877	0.798	0.685	0.747	0.834	0.855
miR-15b	1.204	1.092	1.042	1.056	0.999	1.176	0.952	1.147
miR-15a	1.191	1.079	1.041	1.057	0.996	1.178	0.95	1.149
SRSF10	0.926	0.945	0.91	0.803	0.87	0.865	0.881	0.939
HNRNPL	0.937	0.962	0.952	0.816	0.821	0.91	0.941	0.915
miR-128	0.994	1.035	1.124	1.094	1.121	1.119	1.045	0.97
miR-126	0.717	1.091	1.461	1.405	0.706	1.853	1.935	0.371
miR-25	1.203	1.261	1.345	1.223	1.241	1.051	1.008	1.133
miR-34a	0.905	1.101	0.883	0.969	0.911	0.961	0.883	0.864
miR-301b	1.208	1.098	1.28	1.077	1.129	1.054	0.935	0.945
miR-301a	1.203	1.118	1.276	1.076	1.136	1.074	0.932	0.95
miR-23b	1.14	1.154	1.196	1.324	1.229	1.143	1.185	1.189
miR-33a	1.301	1.363	1.501	1.191	1.276	1.188	0.957	1.02
RBM28	1.035	1.001	0.829	0.944	0.926	0.818	1.273	1.437
miR-340	1.143	1.304	1.343	1.267	1.337	1.385	1.121	1.155
QKI	0.98	1.017	1.002	0.907	0.925	1.06	0.993	1.003
PUM1(2)	1.062	1.11	1.112	1.077	1.067	1.118	1.088	1.023
miR-424	1.191	1.087	1.038	1.058	0.99	1.177	0.954	1.15
miR-425	1.034	1.625	1.334	1.22	1.374	1.312	1.428	1.282
PABPC4	1.007	0.991	1.011	0.917	1.016	0.977	0.95	0.957
miR-421	1.093	1.279	1.192	1.083	1.359	1.171	1.17	1.317
PCBP2	0.835	0.853	0.864	0.888	0.858	0.845	0.784	0.795
SNRPA	0.959	0.987	0.923	0.838	0.808	0.923	0.885	0.931
miR-615-3p	0	0.562	0.528	0	0	1.222	0.666	0
miR-26a	1.136	1.4	1.298	1.272	1.367	1.312	1.152	1.145
miR-26b	1.131	1.404	1.297	1.279	1.365	1.319	1.156	1.136
miR-30c	1.136	1.153	1.329	1.058	1.189	1.254	1.096	0.989
miR-30b	1.134	1.148	1.334	1.058	1.201	1.255	1.106	0.985
miR-30a	1.14	1.162	1.33	1.058	1.184	1.254	1.1	0.987
miR-30e	1.138	1.162	1.328	1.057	1.186	1.252	1.101	0.988
miR-30d	1.138	1.156	1.328	1.059	1.192	1.25	1.102	0.991
KHSRP	1.006	0.945	1.106	1.052	0.944	1.1	1.211	0.971
KHDRBS1	1.006	0.983	1.005	0.967	1.103	1.103	1.053	1.032
ZNF638	1.009	1.098	1.055	1.064	1.086	1.028	1.003	1.002
HNRNPCL1	1.202	1.121	1.095	1.25	1.478	1.145	1.116	1.323
HNRNPH2	0.735	0.701	0.663	0.52	0.477	0.629	0.665	0.673
FXR1	0.947	1.006	1.005	0.983	0.879	1.036	0.978	1.01
SRSF1	0.803	0.82	0.778	0.654	0.58	0.702	0.736	0.717
miR-21	1.18	1.086	1.455	0.996	0.973	1.274	1.249	1.413
miR-22	1.129	1.108	1.067	0.712	0.953	1.104	1.042	0.886
RBM45	0.836	0.872	0.826	0.689	0.653	0.757	0.808	0.762
miR-24	1.001	1.046	1.134	0.976	0.817	1.086	0.773	0.96
miR-130a	1.203	1.129	1.28	1.093	1.153	1.056	0.963	0.933
miR-130b	1.213	1.105	1.304	1.081	1.131	1.072	0.968	0.933
CPEB2	1.166	1.105	1.099	1.238	1.479	1.146	1.089	1.22
DAZAP1	1.022	1.014	0.994	0.963	0.893	1.012	1.019	0.998
FMR1	0.839	0.806	0.844	0.692	0.636	0.735	0.795	0.796
FUS	0.73	0.788	0.524	0.432	0.32	0.396	0.52	0.522
miR-106b	1.077	1.084	1.082	1.107	0.968	1.001	1.121	1.112
miR-96	1.071	1.212	1.019	1.104	1.207	1.159	1.059	1.092
miR-93	1.075	1.089	1.082	1.112	0.962	1.001	1.12	1.11
HNRNPAB	0	0.864	1.083	0.853	1.1	1.299	0.268	1.063
let-7e	1.066	1.056	1.153	0.858	0.87	0.967	0.917	0.892
miR-374b	1.387	1.153	1.469	1.413	1.264	1.323	1.284	1.091
miR-374a	1.381	1.145	1.459	1.397	1.263	1.318	1.271	1.088
miR-18a	1.238	1.158	0.992	1.284	0.725	1.357	0.938	1.412
miR-378	0.882	0.571	0.938	1.057	0.863	1.13	0.918	1.192
miR-361-5p	1.103	1.084	1.204	0.977	1.125	1.064	1.181	1.161
U2AF2	1.185	1.057	1.121	1.283	1.638	1.151	1.104	1.134
miR-183	1.083	1.207	1.243	1.234	1.356	1.176	1.16	0.819
miR-182	1.123	1.242	1.052	1.087	1.158	1.219	1.137	1.165
miR-186	1.177	1.247	1.246	1.237	1.316	1.232	1.306	1.359
miR-221	1.193	1.448	1.279	1.401	0.979	1.482	1.132	1.181
miR-222	1.199	1.429	1.281	1.368	0.983	1.473	1.167	1.17
RBM5	0.857	0.895	0.843	0.713	0.809	0.803	0.837	0.827
RBM8A	0.675	0.741	0.594	0.421	0.275	0.361	0.456	0.521
RBM3	0.974	1.02	1.009	0.862	0.918	0.935	0.954	0.99
RBM4	0.67	0.605	0.587	0.445	0.331	0.535	0.574	0.55
YBX1	0.971	0.912	0.9	0.916	0.797	0.872	0.979	0.998
PCBP1	0.864	0.879	0.885	0.91	0.862	0.819	0.857	0.799
miR-590-3p	1.164	1.079	1.158	1.139	1.224	1.197	1.282	1.219
AUF1	1.198	1.07	1.076	1.322	1.245	1.127	1.157	1.011
ESRP2	0.834	0.795	0.828	0.728	0.674	0.793	0.8	0.77
PABPC1	1.006	1.004	1.016	0.921	0.977	0.97	0.956	0.951
PABPN1	0.985	0.981	0.988	0.901	0.939	0.941	0.954	0.914
CNOT4	0.861	0.91	0.861	0.685	0.784	0.784	0.809	0.795
RALY	1.215	1.103	1.108	1.265	1.597	1.145	1.123	1.278
CPEB4	1.193	1.115	1.112	1.293	1.476	1.161	1.11	1.272
miR-16	1.195	1.078	1.035	1.058	0.993	1.179	0.945	1.148
miR-17	1.079	1.078	1.088	1.107	0.977	1.006	1.114	1.13
miR-331-3p	0	0	0	0	0	0	0	0
HNRNPC	1.195	1.12	1.098	1.262	1.476	1.153	1.114	1.305
HNRNPA2B1	0.926	0.943	0.911	0.834	0.821	0.891	0.904	0.909
HNRNPK	0.793	0.795	0.782	0.693	0.658	0.67	0.752	0.718
G3BP2	0.944	0.955	0.952	0.817	0.856	0.91	0.909	0.904
FXR2	0.742	0.799	0.652	0.498	0.652	0.57	0.658	1.059
HNRNPA1	0.926	0.941	0.909	0.833	0.821	0.89	0.904	0.909
MBNL1	0.961	0.94	0.905	0.839	0.747	0.878	0.85	0.869
miR-10a	1.24	1.022	1.103	0.909	1.25	0.988	0.924	1.036
miR-10b	1.239	1.039	1.112	0.852	1.24	0.984	0.932	1.034
miR-101	1.064	1.543	1.296	1.184	1.255	1.111	1.287	1.238
miR-107	1.048	1.267	1.185	1.153	1.112	1.174	1.041	1.379
miR-9	1.1	1.061	1.187	0.952	1.156	0.972	1.117	1.132
miR-7	1.008	1.259	1.221	0.964	1.037	1.058	1.243	1.161
miR-92a	1.211	1.258	1.348	1.224	1.241	1.058	1.003	1.123
miR-218	1.24	1.249	1.112	0.92	0.96	1.118	0.958	1.188
miR-99b	1.719	2.104	2.062	0.994	0.692	1.128	0.776	0.777
miR-99a	1.705	2.123	2.075	0.988	0.702	1.115	0.777	0.785
miR-192	0.636	1.002	1.234	1.108	1.352	1.463	1.184	1.004
miR-191	1.465	0.976	0.437	1.497	1.478	0.864	0.811	0.716
miR-19b	1.08	1.149	1.239	1.132	1.286	1.128	1.283	1.068
miR-19a	1.085	1.15	1.236	1.138	1.292	1.127	1.282	1.07
SART3	1.006	1.005	1.016	0.921	0.977	0.97	0.956	0.951
PTBP1	1.11	1.077	1.125	1.329	1.329	1.125	1.077	1.11
RBMS1	1.061	1.075	1.101	1.031	0.98	1.097	1.047	1.012
miR-148b	0.995	1.193	1.161	0.898	1.027	1.04	0.979	0.92
miR-148a	0.992	1.198	1.162	0.896	1.025	1.043	0.977	0.921
ZCRB1	0.995	0.993	1.036	0.983	1.005	1.068	1.077	1.072
ZC3H14	1.165	1.079	1.132	1.314	1.521	1.147	1.109	1.137
miR-140-3p	0	0	0	0	2.247	2.212	0	2.618
miR-181a	1.145	1.213	1.278	1.104	1.161	1.147	1.174	1.049
miR-181c	1.142	1.213	1.281	1.098	1.162	1.146	1.177	1.05
IGF2BP2	0.962	0.984	0.969	0.858	0.906	0.965	0.964	0.979
MATR3	0.977	1.065	1.06	1.028	1.038	1.166	1.049	0.992
KHDRBS3	0.864	0.955	0.908	0.911	0.891	0.974	0.987	0.916
miR-125b	0.806	1.025	1.023	0.789	0.787	0.961	0.964	0.948
CUGBP	1.614	0.841	1.118	0.99	1.436	1.001	1.18	1.095

## Sheet: PTBP1_normal
PTBP1_normal	u_200	u_150	u_100	u_50	d_50	d_100	d_150	d_200
miR-20a	1.083	1.103	1.079	1.117	0.947	0.979	1.086	1.063
miR-29a	1.071	1.116	1.181	0.943	0.907	1.06	1.121	1.041
miR-29c	1.054	1.088	1.184	0.952	0.891	1.057	1.119	1.024
miR-29b	1.059	1.087	1.181	0.946	0.895	1.06	1.118	1.021
miR-125a-5p	0.864	1.078	1.064	0.808	0.791	0.958	0.961	0.928
miR-196a	1.345	1.072	1.211	1.362	0.708	1.267	1.11	1.086
miR-196b	1.349	1.064	1.208	1.369	0.706	1.268	1.107	1.074
let-7i	1.082	1.073	1.167	0.85	0.895	0.97	0.926	0.891
ELAVL2	1.178	1.091	1.131	1.321	1.326	1.17	1.15	1.137
let-7c	1.091	1.075	1.166	0.862	0.869	0.957	0.907	0.877
let-7b	1.113	1.124	1.165	0.892	0.931	0.973	0.891	0.932
let-7a	1.109	1.129	1.159	0.89	0.932	0.974	0.89	0.931
let-7g	1.091	1.058	1.203	0.899	0.875	0.976	0.955	0.903
let-7f	1.08	1.064	1.153	0.86	0.88	0.953	0.92	0.887
let-7d	1.083	1.068	1.166	0.859	0.87	0.958	0.906	0.881
TARDBP	0.981	1.028	0.966	0.891	0.81	0.916	0.982	0.894
TIA1	1.186	1.094	1.109	1.264	1.537	1.146	1.121	1.245
SRSF9	0.861	0.85	0.796	0.64	0.622	0.747	0.785	0.775
SRSF2	0.893	0.861	0.833	0.687	0.642	0.744	0.777	0.754
SRSF7	0.822	0.784	0.681	0.48	0.405	0.602	0.736	0.535
SNRNP70	0.938	0.934	1.044	0.88	0.856	1.105	1.068	0.958
HNRPLL	0.928	0.963	0.961	0.769	0.765	0.893	0.949	0.926
SFPQ	0.96	0.962	0.944	0.904	0.91	1.019	0.951	0.983
MSI1	1	1.033	1.008	0.962	0.927	0.997	1.056	1.009
IGF2BP3	0.968	0.987	0.972	0.861	0.898	0.953	0.97	0.974
RBM6	0.973	0.969	0.93	0.86	0.835	0.894	0.927	0.87
miR-32	1.108	1.186	1.284	1.186	1.213	1.013	0.985	1.082
HuR	1.121	1.089	1.122	1.245	1.362	1.135	1.113	1.15
miR-27b	0.98	0.986	1.078	1.178	1.102	1.102	1.071	1.037
miR-27a	0.982	0.985	1.078	1.168	1.105	1.104	1.073	1.037
ANKHD1	0.897	0.988	0.901	0.81	0.691	0.751	0.831	0.849
miR-15b	1.241	1.121	1.062	1.065	0.99	1.154	0.916	1.085
miR-15a	1.233	1.102	1.058	1.061	0.988	1.15	0.916	1.09
SRSF10	0.951	0.965	0.923	0.808	0.87	0.865	0.879	0.937
HNRNPL	0.954	0.975	0.961	0.817	0.818	0.906	0.935	0.911
miR-128	0.982	1.025	1.121	1.092	1.116	1.099	1.02	0.934
miR-126	0.709	1.022	1.47	1.364	0.684	1.858	1.848	0.348
miR-25	1.109	1.185	1.285	1.195	1.232	1.043	0.984	1.09
miR-34a	0.944	1.138	0.904	0.977	0.899	0.94	0.853	0.817
miR-301b	1.19	1.074	1.26	1.067	1.099	1.013	0.884	0.878
miR-301a	1.179	1.099	1.258	1.065	1.107	1.034	0.875	0.89
miR-23b	1.07	1.089	1.155	1.308	1.214	1.118	1.158	1.156
miR-33a	1.195	1.285	1.433	1.167	1.255	1.162	0.92	0.962
RBM28	1.066	1.022	0.841	0.951	0.93	0.826	1.296	1.472
miR-340	1.036	1.214	1.277	1.235	1.331	1.386	1.119	1.144
QKI	0.966	1.003	0.991	0.9	0.92	1.056	0.992	1.006
PUM1(2)	1.013	1.067	1.08	1.061	1.063	1.118	1.092	1.03
miR-424	1.224	1.112	1.059	1.064	0.982	1.142	0.919	1.094
miR-425	0.942	1.5	1.286	1.189	1.352	1.274	1.371	1.225
PABPC4	0.989	0.975	0.999	0.91	1.014	0.979	0.955	0.966
miR-421	1.018	1.214	1.151	1.069	1.348	1.149	1.141	1.267
PCBP2	0.891	0.903	0.903	0.91	0.87	0.857	0.794	0.802
SNRPA	0.977	1	0.932	0.84	0.807	0.919	0.88	0.925
miR-615-3p	0	0.616	0.563	0	0	1.181	0.634	0
miR-26a	1.114	1.386	1.284	1.268	1.34	1.272	1.101	1.076
miR-26b	1.119	1.389	1.276	1.259	1.339	1.265	1.095	1.075
miR-30c	1.097	1.118	1.307	1.048	1.178	1.225	1.074	0.954
miR-30b	1.102	1.119	1.307	1.045	1.186	1.231	1.073	0.951
miR-30a	1.102	1.126	1.298	1.044	1.177	1.229	1.073	0.954
miR-30e	1.1	1.127	1.309	1.041	1.175	1.224	1.069	0.954
miR-30d	1.104	1.127	1.3	1.039	1.177	1.227	1.07	0.956
KHSRP	1.023	0.958	1.117	1.058	0.948	1.106	1.222	0.98
KHDRBS1	0.928	0.92	0.96	0.946	1.102	1.106	1.064	1.048
ZNF638	1.007	1.095	1.05	1.059	1.083	1.028	1.005	1.007
HNRNPCL1	1.193	1.111	1.086	1.241	1.472	1.143	1.118	1.331
HNRNPH2	0.787	0.745	0.696	0.537	0.486	0.645	0.681	0.688
FXR1	0.939	0.995	0.994	0.98	0.872	1.027	0.968	1.001
SRSF1	0.855	0.865	0.81	0.669	0.585	0.706	0.738	0.717
miR-21	1.164	1.07	1.428	0.98	0.968	1.234	1.206	1.319
miR-22	1.175	1.156	1.093	0.714	0.94	1.081	1.004	0.84
RBM45	0.883	0.916	0.855	0.703	0.653	0.755	0.799	0.746
miR-24	1.044	1.084	1.162	0.986	0.812	1.068	0.747	0.926
miR-130a	1.191	1.108	1.256	1.077	1.124	1.004	0.91	0.866
miR-130b	1.199	1.088	1.281	1.076	1.105	1.028	0.913	0.867
CPEB2	1.159	1.096	1.091	1.231	1.473	1.144	1.091	1.225
DAZAP1	1.044	1.03	1	0.962	0.889	1.012	1.024	1.007
FMR1	0.881	0.839	0.869	0.704	0.64	0.737	0.797	0.796
FUS	0.807	0.862	0.562	0.45	0.325	0.401	0.514	0.503
miR-106b	1.083	1.093	1.084	1.103	0.954	0.98	1.082	1.06
miR-96	1.077	1.219	1.018	1.107	1.195	1.134	1.024	1.045
miR-93	1.086	1.094	1.085	1.114	0.945	0.972	1.083	1.054
HNRNPAB	0	0.793	1.017	0.825	1.092	1.262	0.269	1.098
let-7e	1.089	1.071	1.167	0.858	0.869	0.957	0.908	0.877
miR-374b	1.277	1.088	1.404	1.379	1.246	1.295	1.25	1.053
miR-374a	1.266	1.082	1.393	1.369	1.232	1.283	1.219	1.038
miR-18a	1.236	1.162	0.998	1.279	0.717	1.302	0.884	1.3
miR-378	0.928	0.599	0.95	1.08	0.856	1.109	0.871	1.135
miR-361-5p	1.07	1.057	1.186	0.96	1.085	1.021	1.108	1.079
U2AF2	1.189	1.058	1.12	1.28	1.632	1.149	1.105	1.137
miR-183	1.074	1.193	1.234	1.225	1.335	1.133	1.115	0.773
miR-182	1.118	1.238	1.05	1.084	1.145	1.188	1.099	1.122
miR-186	1.098	1.176	1.197	1.211	1.309	1.209	1.265	1.314
miR-221	1.131	1.397	1.234	1.383	0.972	1.463	1.11	1.153
miR-222	1.137	1.368	1.248	1.364	0.981	1.452	1.144	1.155
RBM5	0.895	0.928	0.866	0.721	0.811	0.806	0.838	0.828
RBM8A	0.762	0.828	0.652	0.442	0.279	0.354	0.433	0.479
RBM3	0.972	1.018	1.003	0.858	0.914	0.93	0.952	0.989
RBM4	0.749	0.668	0.637	0.466	0.337	0.539	0.568	0.532
YBX1	0.994	0.93	0.91	0.921	0.796	0.869	0.974	0.994
PCBP1	0.912	0.918	0.914	0.926	0.869	0.827	0.865	0.806
miR-590-3p	1.012	0.962	1.069	1.101	1.214	1.184	1.269	1.207
AUF1	1.172	1.051	1.063	1.307	1.24	1.124	1.16	1.019
ESRP2	0.877	0.831	0.856	0.743	0.682	0.803	0.81	0.779
PABPC1	1.004	1.002	1.011	0.917	0.974	0.967	0.955	0.951
PABPN1	0.989	0.983	0.986	0.897	0.932	0.931	0.941	0.902
CNOT4	0.9	0.942	0.882	0.694	0.787	0.787	0.81	0.794
RALY	1.209	1.096	1.1	1.257	1.592	1.143	1.123	1.284
CPEB4	1.187	1.107	1.102	1.285	1.473	1.159	1.111	1.278
miR-16	1.232	1.111	1.051	1.065	0.986	1.151	0.915	1.093
miR-17	1.091	1.083	1.089	1.103	0.959	0.983	1.075	1.082
miR-331-3p	0	0	0	0	0	0	0	0
HNRNPC	1.188	1.111	1.089	1.253	1.47	1.152	1.117	1.313
HNRNPA2B1	0.959	0.97	0.927	0.842	0.823	0.896	0.914	0.922
HNRNPK	0.848	0.843	0.817	0.711	0.666	0.68	0.76	0.724
G3BP2	0.965	0.97	0.961	0.82	0.854	0.91	0.908	0.904
FXR2	0.796	0.85	0.683	0.512	0.661	0.577	0.66	1.057
HNRNPA1	0.961	0.969	0.929	0.842	0.824	0.896	0.913	0.922
MBNL1	0.993	0.963	0.921	0.844	0.748	0.881	0.852	0.871
miR-10a	1.234	1.032	1.098	0.914	1.251	0.98	0.917	1.027
miR-10b	1.23	1.045	1.114	0.86	1.239	0.982	0.927	1.037
miR-101	0.978	1.431	1.231	1.162	1.252	1.096	1.268	1.207
miR-107	1.042	1.261	1.184	1.148	1.102	1.139	0.991	1.291
miR-9	1.132	1.087	1.209	0.955	1.147	0.951	1.077	1.083
miR-7	1.033	1.281	1.248	0.969	1.034	1.045	1.23	1.137
miR-92a	1.115	1.182	1.287	1.19	1.231	1.041	0.982	1.097
miR-218	1.26	1.249	1.113	0.915	0.943	1.093	0.92	1.134
miR-99b	1.753	2.057	2.049	1.007	0.688	1.12	0.786	0.801
miR-99a	1.745	2.078	2.041	1.008	0.712	1.139	0.791	0.796
miR-192	0.65	1.01	1.26	1.114	1.344	1.432	1.139	0.953
miR-191	1.326	0.887	0.431	1.464	1.466	0.851	0.767	0.671
miR-19b	1.083	1.15	1.232	1.132	1.264	1.088	1.219	1.005
miR-19a	1.083	1.15	1.234	1.128	1.265	1.095	1.229	1.007
SART3	1.004	1.002	1.012	0.917	0.974	0.967	0.955	0.951
PTBP1	1.113	1.078	1.123	1.326	1.326	1.123	1.078	1.113
RBMS1	1.04	1.054	1.08	1.018	0.973	1.089	1.044	1.011
miR-148b	0.986	1.185	1.149	0.888	1.002	1.008	0.933	0.862
miR-148a	0.981	1.189	1.153	0.884	1.009	1.01	0.936	0.868
ZCRB1	0.961	0.967	1.015	0.97	0.994	1.059	1.071	1.071
ZC3H14	1.154	1.069	1.12	1.306	1.515	1.143	1.109	1.14
miR-140-3p	0	0	0	0	2.151	2.11	0	2.193
miR-181a	1.073	1.15	1.237	1.082	1.156	1.13	1.147	1.021
miR-181c	1.073	1.154	1.237	1.085	1.153	1.129	1.142	1.019
IGF2BP2	0.962	0.981	0.965	0.854	0.904	0.962	0.963	0.979
MATR3	0.974	1.059	1.055	1.024	1.033	1.163	1.049	0.996
KHDRBS3	0.816	0.911	0.883	0.902	0.897	0.987	1.006	0.935
miR-125b	0.863	1.073	1.059	0.806	0.795	0.963	0.954	0.93
CUGBP	1.66	0.86	1.142	1.003	1.47	1.025	1.214	1.124

## Sheet: PTBP1_AUcontent
PTBP1_AUcontent	u_200	u_150	u_100	u_50	d_50	d_100	d_150	d_200
miR-20a	1.067	1.07	1.053	1.096	0.938	0.974	1.079	1.065
miR-29a	1.162	1.168	1.266	1.116	1.086	1.204	1.268	1.208
miR-29c	1.141	1.144	1.273	1.125	1.072	1.196	1.275	1.185
miR-29b	1.143	1.142	1.265	1.121	1.071	1.199	1.272	1.192
miR-125a-5p	0.909	1.108	1.105	0.923	0.922	1.056	1.055	1.052
miR-196a	1.347	1.046	1.2	1.41	0.748	1.3	1.152	1.14
miR-196b	1.34	1.051	1.189	1.405	0.752	1.303	1.144	1.143
let-7i	1.095	1.061	1.16	0.881	0.956	1.007	0.963	0.942
ELAVL2	1.081	1.039	1.065	1.143	1.124	1.066	1.054	1.011
let-7c	1.096	1.053	1.151	0.884	0.925	0.984	0.931	0.921
let-7b	1.117	1.112	1.152	0.92	0.983	0.999	0.916	0.98
let-7a	1.116	1.11	1.148	0.916	0.986	1.004	0.916	0.976
let-7g	1.099	1.045	1.195	0.932	0.936	1.01	0.983	0.954
let-7f	1.09	1.048	1.148	0.887	0.938	0.989	0.951	0.932
let-7d	1.092	1.055	1.152	0.887	0.923	0.986	0.935	0.923
TARDBP	0.938	0.995	0.93	0.835	0.758	0.882	0.949	0.857
TIA1	1.098	1.042	1.046	1.112	1.334	1.057	1.039	1.125
SRSF9	0.918	0.879	0.839	0.742	0.732	0.834	0.877	0.884
SRSF2	0.891	0.841	0.816	0.704	0.678	0.759	0.793	0.785
SRSF7	0.829	0.776	0.679	0.529	0.453	0.634	0.784	0.586
SNRNP70	0.934	0.917	1.03	0.885	0.88	1.12	1.084	0.982
HNRPLL	0.937	0.951	0.956	0.801	0.818	0.924	0.981	0.978
SFPQ	1.003	0.98	0.974	1.002	1.029	1.105	1.033	1.089
MSI1	0.988	1.012	0.992	0.955	0.935	1.002	1.062	1.02
IGF2BP3	0.927	0.954	0.935	0.807	0.842	0.919	0.938	0.933
RBM6	0.978	0.952	0.921	0.888	0.888	0.92	0.954	0.912
miR-32	1.107	1.167	1.263	1.185	1.209	1.024	0.998	1.092
HuR	1.049	1.044	1.066	1.114	1.205	1.059	1.044	1.056
miR-27b	0.991	0.972	1.068	1.222	1.172	1.136	1.105	1.087
miR-27a	0.991	0.975	1.068	1.212	1.175	1.133	1.112	1.087
ANKHD1	0.888	0.957	0.88	0.827	0.725	0.76	0.845	0.877
miR-15b	1.359	1.193	1.153	1.294	1.206	1.341	1.06	1.284
miR-15a	1.345	1.174	1.159	1.29	1.219	1.328	1.064	1.295
SRSF10	0.934	0.942	0.902	0.8	0.872	0.863	0.879	0.942
HNRNPL	0.949	0.957	0.946	0.827	0.848	0.922	0.952	0.939
miR-128	0.982	1.009	1.111	1.131	1.185	1.128	1.048	0.982
miR-126	0.693	1.014	1.428	1.391	0.671	1.808	1.885	0.35
miR-25	1.103	1.167	1.272	1.191	1.238	1.049	0.992	1.104
miR-34a	0.989	1.168	0.94	1.084	1.032	1.023	0.922	0.908
miR-301b	1.212	1.076	1.267	1.112	1.18	1.058	0.931	0.935
miR-301a	1.204	1.096	1.262	1.119	1.19	1.072	0.916	0.952
miR-23b	1.057	1.072	1.13	1.268	1.197	1.113	1.154	1.155
miR-33a	1.188	1.258	1.41	1.178	1.302	1.168	0.934	0.978
RBM28	1.072	1.004	0.833	0.982	0.988	0.85	1.333	1.542
miR-340	0.952	1.147	1.199	1.072	1.134	1.258	1.021	1.015
QKI	0.966	0.991	0.98	0.91	0.949	1.075	1.012	1.036
PUM1(2)	0.965	1.032	1.04	0.983	0.981	1.069	1.049	0.977
miR-424	1.338	1.185	1.147	1.296	1.202	1.329	1.067	1.296
miR-425	0.931	1.493	1.264	1.205	1.385	1.307	1.374	1.252
PABPC4	0.904	0.922	0.934	0.785	0.856	0.886	0.87	0.854
miR-421	1.004	1.194	1.138	1.069	1.372	1.154	1.138	1.286
PCBP2	0.971	0.949	0.973	1.116	1.074	0.988	0.917	0.949
SNRPA	0.981	0.984	0.922	0.866	0.856	0.946	0.907	0.969
miR-615-3p	0	0.639	0.639	0	0	1.383	0.732	0
miR-26a	1.111	1.366	1.261	1.246	1.333	1.278	1.108	1.084
miR-26b	1.104	1.372	1.263	1.243	1.344	1.268	1.108	1.081
miR-30c	1.066	1.09	1.267	0.993	1.12	1.197	1.049	0.927
miR-30b	1.058	1.091	1.264	0.995	1.127	1.2	1.048	0.923
miR-30a	1.064	1.096	1.265	0.99	1.119	1.197	1.05	0.926
miR-30e	1.062	1.093	1.261	0.992	1.118	1.196	1.046	0.926
miR-30d	1.064	1.097	1.263	0.99	1.123	1.196	1.047	0.925
KHSRP	1.02	0.963	1.128	1.07	0.945	1.127	1.248	0.989
KHDRBS1	0.853	0.876	0.903	0.818	0.934	1.008	0.975	0.931
ZNF638	1.016	1.082	1.043	1.099	1.156	1.064	1.038	1.062
HNRNPCL1	1.099	1.057	1.022	1.084	1.264	1.047	1.03	1.193
HNRNPH2	0.973	0.874	0.858	0.858	0.757	0.889	0.942	0.977
FXR1	0.904	0.966	0.965	0.925	0.829	1.002	0.946	0.975
SRSF1	0.939	0.917	0.881	0.829	0.73	0.823	0.862	0.855
miR-21	1.145	1.049	1.408	0.97	0.954	1.233	1.205	1.334
miR-22	1.313	1.237	1.2	0.884	1.161	1.273	1.171	1
RBM45	0.904	0.911	0.861	0.757	0.72	0.796	0.843	0.806
miR-24	1.089	1.097	1.199	1.099	0.925	1.153	0.814	1.018
miR-130a	1.216	1.11	1.266	1.12	1.203	1.058	0.954	0.926
miR-130b	1.222	1.085	1.29	1.121	1.191	1.072	0.955	0.922
CPEB2	1.094	1.054	1.043	1.124	1.337	1.083	1.036	1.145
DAZAP1	1.044	1.015	0.989	0.973	0.918	1.031	1.043	1.038
FMR1	0.934	0.863	0.909	0.807	0.743	0.815	0.881	0.899
FUS	0.985	0.997	0.688	0.717	0.499	0.546	0.703	0.709
miR-106b	1.064	1.064	1.058	1.08	0.945	0.974	1.071	1.057
miR-96	1.091	1.207	1.015	1.143	1.272	1.174	1.062	1.096
miR-93	1.064	1.066	1.059	1.088	0.937	0.964	1.076	1.055
HNRNPAB	0	0.775	1.029	0.729	0.944	1.232	0.26	0.985
let-7e	1.097	1.061	1.158	0.887	0.923	0.983	0.933	0.922
miR-374b	1.172	1.041	1.325	1.194	1.055	1.187	1.151	0.936
miR-374a	1.169	1.03	1.315	1.188	1.055	1.174	1.139	0.937
miR-18a	1.255	1.151	0.989	1.328	0.758	1.35	0.923	1.37
miR-378	0.988	0.616	1.028	1.248	1.014	1.246	0.972	1.306
miR-361-5p	1.049	1.041	1.155	0.917	1.037	1.007	1.091	1.053
U2AF2	1.131	1.02	1.073	1.184	1.506	1.097	1.059	1.077
miR-183	1.092	1.191	1.236	1.276	1.426	1.189	1.161	0.822
miR-182	1.135	1.226	1.047	1.125	1.224	1.235	1.143	1.177
miR-186	1.042	1.143	1.152	1.111	1.193	1.149	1.216	1.229
miR-221	1.147	1.386	1.237	1.439	1.043	1.53	1.166	1.237
miR-222	1.158	1.365	1.25	1.418	1.05	1.509	1.191	1.222
RBM5	0.934	0.942	0.891	0.802	0.921	0.872	0.909	0.915
RBM8A	0.928	0.952	0.788	0.701	0.426	0.479	0.587	0.668
RBM3	0.984	1.012	1.001	0.891	0.974	0.966	0.991	1.047
RBM4	0.907	0.766	0.769	0.734	0.518	0.729	0.77	0.742
YBX1	0.999	0.914	0.9	0.95	0.845	0.894	1.005	1.042
PCBP1	0.973	0.951	0.967	1.084	1.03	0.927	0.97	0.923
miR-590-3p	0.931	0.925	1.009	0.955	1.039	1.093	1.177	1.078
AUF1	1.074	0.997	0.997	1.127	1.049	1.023	1.062	0.906
ESRP2	0.965	0.883	0.932	0.922	0.852	0.937	0.946	0.932
PABPC1	0.946	0.96	0.965	0.835	0.881	0.913	0.905	0.887
PABPN1	0.955	0.953	0.954	0.851	0.887	0.905	0.918	0.874
CNOT4	0.897	0.918	0.866	0.711	0.831	0.802	0.828	0.829
RALY	1.109	1.04	1.033	1.092	1.357	1.042	1.031	1.144
CPEB4	1.101	1.055	1.043	1.138	1.285	1.073	1.034	1.161
miR-16	1.35	1.172	1.144	1.29	1.207	1.329	1.057	1.284
miR-17	1.063	1.06	1.062	1.078	0.951	0.974	1.072	1.074
miR-331-3p	0	0	0	0	0	0	0	0
HNRNPC	1.101	1.059	1.03	1.106	1.28	1.063	1.036	1.189
HNRNPA2B1	0.98	0.965	0.935	0.898	0.9	0.943	0.962	0.989
HNRNPK	0.953	0.911	0.911	0.926	0.866	0.818	0.915	0.89
G3BP2	0.971	0.955	0.953	0.847	0.909	0.937	0.936	0.95
FXR2	0.911	0.931	0.776	0.694	0.892	0.711	0.816	1.337
HNRNPA1	0.979	0.967	0.933	0.898	0.9	0.944	0.961	0.989
MBNL1	1.015	0.961	0.927	0.901	0.818	0.927	0.898	0.936
miR-10a	1.305	1.057	1.153	1.031	1.427	1.081	1.019	1.141
miR-10b	1.285	1.064	1.15	0.956	1.437	1.088	1.029	1.154
miR-101	0.97	1.415	1.213	1.153	1.256	1.101	1.278	1.222
miR-107	1.1	1.306	1.238	1.298	1.266	1.254	1.094	1.442
miR-9	1.139	1.074	1.202	0.988	1.215	0.983	1.117	1.144
miR-7	1.039	1.255	1.225	1.002	1.094	1.077	1.246	1.19
miR-92a	1.11	1.171	1.274	1.189	1.241	1.051	0.993	1.11
miR-218	1.274	1.24	1.112	0.951	1.008	1.13	0.956	1.201
miR-99b	1.773	2.094	2.174	1.138	0.788	1.232	0.868	0.884
miR-99a	1.804	2.144	2.139	1.119	0.8	1.232	0.855	0.901
miR-192	0.657	1.006	1.258	1.142	1.424	1.48	1.165	1.001
miR-191	1.357	0.877	0.421	1.5	1.521	0.876	0.784	0.709
miR-19b	1.097	1.138	1.223	1.169	1.35	1.131	1.278	1.061
miR-19a	1.094	1.132	1.229	1.169	1.358	1.133	1.271	1.059
SART3	0.946	0.96	0.964	0.836	0.881	0.912	0.904	0.887
PTBP1	1.065	1.041	1.08	1.241	1.241	1.08	1.041	1.065
RBMS1	1.005	1.027	1.049	0.957	0.913	1.056	1.017	0.974
miR-148b	1.038	1.217	1.198	0.99	1.158	1.107	1.025	0.966
miR-148a	1.043	1.217	1.206	0.998	1.142	1.103	1.027	0.963
ZCRB1	0.897	0.926	0.963	0.856	0.865	0.983	1.001	0.972
ZC3H14	1.078	1.023	1.064	1.166	1.337	1.066	1.038	1.044
miR-140-3p	0	0	0	0	2.198	1.845	0	2.041
miR-181a	1.047	1.127	1.205	1.047	1.126	1.118	1.138	1.003
miR-181c	1.049	1.122	1.208	1.049	1.121	1.111	1.129	1.005
IGF2BP2	0.921	0.949	0.929	0.801	0.849	0.927	0.931	0.939
MATR3	0.959	1.037	1.034	1.012	1.035	1.164	1.053	1.003
KHDRBS3	0.758	0.866	0.833	0.807	0.795	0.918	0.938	0.854
miR-125b	0.909	1.102	1.105	0.922	0.927	1.062	1.063	1.05
CUGBP	1.496	0.794	1.044	0.857	1.216	0.916	1.081	0.969

## Sheet: miR-9_position
miR-9_position	u_200	u_150	u_100	u_50	d_50	d_100	d_150	d_200
miR-20a	1.537	2.735	1.873	3.012	3.171	3.409	2.23	1.028
miR-29a	1.532	2.974	2.836	1.76	2.946	1.876	1.943	2.916
miR-29c	1.541	2.984	2.821	1.8	2.871	1.928	1.912	2.823
miR-29b	1.551	2.945	2.898	1.738	2.925	1.951	1.923	2.92
miR-125a-5p	1.929	2.664	1.474	3.109	1.949	1.406	1.853	2.753
miR-196a	2.176	1.167	3.546	2.378	1.164	2.342	2.307	4.773
miR-196b	2.427	1.192	3.311	2.389	1.222	2.068	2.225	4.773
let-7i	2.091	3.689	3.669	1.154	2.903	1.353	2.899	2.864
ELAVL2	1.205	0.915	1.226	1.655	1.105	1.044	0.924	1.247
let-7c	2.162	3.245	3.451	1.175	2.276	1.088	2.861	2.683
let-7b	1.954	3.123	3.201	1.104	2.453	1.292	3.01	2.516
let-7a	1.99	3.047	3.185	1.108	2.493	1.266	2.967	2.454
let-7g	2.077	3.512	3.237	1.481	2.225	1.044	2.789	2.558
let-7f	2.198	3.211	3.26	1.161	2.894	1.1	2.885	2.848
let-7d	2.149	3.298	3.406	1.207	2.376	1.119	2.925	2.715
TARDBP	0.97	0.583	0.933	0.623	0.67	0.574	0.541	0.496
TIA1	1.025	1.102	1.147	1.25	1.016	1.196	1.139	1.14
SRSF9	0.873	0.803	0.925	0.654	0.717	0.789	1.043	0.964
SRSF2	0.933	1.128	0.95	0.527	0.608	0.903	1.407	0.824
SRSF7	0	1.445	1.299	1.387	0	0	0	1.475
SNRNP70	0.891	0.958	0.635	0.774	0.555	0.775	1.059	0.913
HNRPLL	1.059	1.13	0.816	0.905	0.708	0.976	0.998	1.1
SFPQ	0.894	0.94	0.743	0.715	0.793	0.889	0.986	1.315
MSI1	0.982	1.067	1.275	0.756	0.648	0.943	0.993	1.07
IGF2BP3	1.002	1.016	0.92	0.894	0.863	1.124	0.973	0.954
RBM6	0.945	1.083	1.022	0.905	0.874	0.824	1.046	0.82
miR-32	1.864	3.817	1.981	2.294	1.662	4.614	3.241	2.015
HuR	1.074	1.136	1.186	1.242	1.071	1.152	1.097	1.198
miR-27b	3.04	2.456	3.277	3.43	1.503	2.383	2.477	2.383
miR-27a	3.137	2.37	3.25	3.157	1.584	2.491	2.503	2.377
ANKHD1	1.522	1.249	0.322	0.687	0.337	0.738	0.892	0.89
miR-15b	1.503	1.47	3.27	2.906	2.872	1.859	1.217	0.514
miR-15a	1.522	1.741	3.279	2.94	2.921	1.835	1.212	0.524
SRSF10	0.863	0.887	0.958	0.858	0.909	1.018	0.878	0.99
HNRNPL	0.971	1.037	1.171	0.839	0.801	0.978	0.717	0.965
miR-128	2.522	1.25	3.159	1.504	1.469	1.699	3.8	2.432
miR-126	0	0	0	0	9.009	0	0	0
miR-25	1.921	3.937	2.02	2.499	1.752	4.464	3.353	1.749
miR-34a	1.962	2.808	1.837	1.446	0.975	1.89	0.985	1.489
miR-301b	0.359	2.343	1.89	2.943	4.993	3.841	2.096	1.086
miR-301a	0.335	2.75	1.863	3.038	5.071	3.623	2.286	1.014
miR-23b	1.511	1.756	2.14	2.274	0.821	0.785	1.875	1.097
miR-33a	0.926	0.85	0.801	2.532	1.665	1.605	4.662	3.306
RBM28	0.777	1.22	0.754	0.772	0.831	0.656	0.697	0.914
miR-340	2.229	1.66	1.97	1.603	1.761	1.416	1.462	1.499
QKI	0.989	0.969	0.888	1.091	0.805	1.192	1.368	1.044
PUM1(2)	1.032	1.172	1.085	0.832	0.973	1.071	1.09	1.06
miR-424	1.531	1.48	3.247	2.878	2.871	1.873	1.243	0.513
miR-425	0	0	1.618	0	1.639	0	0	3.454
PABPC4	0.716	0.864	1.1	1.102	1.022	1.162	1.06	1.169
miR-421	0.871	0	0.799	3.336	1.596	3.782	1.641	3.113
PCBP2	1.258	0.959	1.008	0.979	1.022	1.171	0.901	0.894
SNRPA	0.807	0.944	0.812	0.812	1.282	1.331	0.782	1.114
miR-615-3p	0	0	0	0	0	0	0	0
miR-26a	1.051	0.696	2.261	3.432	2.021	1.321	2.484	1.385
miR-26b	1.112	0.695	2.231	3.285	1.987	1.267	2.469	1.358
miR-30c	2.618	1.38	2.862	2.902	1.933	2.175	2.044	1.123
miR-30b	2.608	1.366	2.868	2.953	2.009	2.14	1.917	1.158
miR-30a	2.639	1.386	2.847	3.022	1.986	2.106	1.999	1.126
miR-30e	2.636	1.414	2.764	2.899	1.974	2.125	2.017	1.16
miR-30d	2.594	1.395	2.832	2.893	2.06	2.137	2.041	1.114
KHSRP	1.122	1.162	0.971	1.197	1.137	1.017	1.033	0.968
KHDRBS1	1.041	0.915	0.978	0.888	1.035	1.108	1.258	1.026
ZNF638	0.91	0.971	1.269	0.712	1.105	1.144	1.02	0.997
HNRNPCL1	0.955	1.119	1.157	1.273	1.023	1.229	1.073	1.127
HNRNPH2	0.976	1.07	0.985	0.795	0.863	1.086	1.188	1.027
FXR1	1.195	1.073	0.921	0.177	0.87	0.724	0.859	1.369
SRSF1	0.928	0.934	1.006	0.788	0.759	0.973	0.978	0.99
miR-21	3.375	2.174	2.083	0	0	1.05	1.133	3.212
miR-22	3.163	1.238	1.743	1.202	3.199	0	1.326	1.407
RBM45	0.792	0.81	0.487	0.982	0.681	0.5	0.774	0.895
miR-24	1.048	2.003	2.367	2.91	0.5	0.958	1.008	0
miR-130a	0.679	2.285	2.16	2.868	4.894	3.678	2.003	1.013
miR-130b	0.345	2.448	1.956	3.448	4.946	3.88	2.34	1.083
CPEB2	1.017	1.149	1.196	1.251	1.13	1.152	1.141	1.095
DAZAP1	0.662	0.773	1.265	0.743	0.718	0.863	0.838	0.997
FMR1	0.804	0.705	0.775	1.154	0.532	0.739	1.074	0.676
FUS	1.633	1.104	0.521	0	1.097	1.347	0.872	1.787
miR-106b	1.305	2.79	1.935	2.742	3	3.36	2.285	1.052
miR-96	3.051	1.731	2.278	1.151	1.777	2.773	1.489	3.058
miR-93	1.283	2.765	1.9	2.762	2.959	3.286	2.24	1.005
HNRNPAB	0	0	0	0	0	0	0	0
let-7e	2.219	3.221	3.506	1.179	2.39	1.139	2.856	2.695
miR-374b	1.65	0.546	1.018	2.058	2.572	0.491	1.009	3.788
miR-374a	1.653	0.524	1.001	2.076	2.462	0.465	0.977	3.605
miR-18a	1.328	1.186	7.026	1.175	4.779	3.521	1.205	3.886
miR-378	0	0	0	5.376	3.484	0	3.663	0
miR-361-5p	0	0	3.044	1.567	1.508	1.335	1.502	1.563
U2AF2	1.165	1.02	1.077	1.301	1.031	1.185	1.063	1.036
miR-183	1.663	2.6	0	3.132	1.621	0	0	4.019
miR-182	2.38	1.701	1.055	2.769	1.641	3.393	1.372	2.843
miR-186	2.419	1.964	1.486	2.673	0.378	1.394	1.43	1.098
miR-221	2.51	0.8	1.493	1.55	5.236	1.363	1.461	1.497
miR-222	2.431	0.773	1.425	2.266	5.091	1.375	1.438	1.507
RBM5	0.979	0.928	1.07	0.702	0.768	0.932	1.203	1.023
RBM8A	1.699	1.18	0.68	0.475	0.744	1.236	0.259	1.127
RBM3	0.584	0.701	0.532	1.045	0.621	1.484	0.994	0.877
RBM4	1.065	1.125	0.928	0.451	1.127	1.678	0.944	0.897
YBX1	0.939	0.907	0.867	0.829	0.552	1.071	0.822	0.832
PCBP1	1.349	1.117	0.977	0.982	0.897	1.112	1.038	0.948
miR-590-3p	1.74	1.966	0.262	1.022	1.005	1.642	3.057	1.521
AUF1	1.31	1.375	1.193	1.502	0.651	0.913	0.787	0.63
ESRP2	1.045	0.928	0.992	0.715	0.842	0.939	1.042	1.023
PABPC1	0.791	1.023	1.052	1.023	0.973	1.045	1.077	1.098
PABPN1	0.802	1.006	0.994	0.832	0.968	0.986	0.84	0.988
CNOT4	0.771	0.755	0.863	0.822	0.841	0.941	0.704	0.914
RALY	1.005	1.082	1.186	1.322	1.004	1.222	1.107	1.168
CPEB4	1.054	1.115	1.138	1.244	1.065	1.214	1.126	1.163
miR-16	1.475	1.501	3.303	2.9	2.99	1.814	1.223	0.527
miR-17	1.286	2.998	1.868	2.756	2.895	3.301	2.276	1.015
miR-331-3p	0	0	0	0	0	0	0	0
HNRNPC	1.003	1.115	1.118	1.222	1.02	1.248	1.068	1.156
HNRNPA2B1	1.099	0.991	1.345	0.551	0.886	0.649	1.274	0.931
HNRNPK	1.472	1.033	1.196	0.945	0.713	0.878	0.867	0.86
G3BP2	0.83	0.961	0.938	0.675	0.764	0.818	0.726	0.827
FXR2	0.845	0.734	1.014	0.932	0.419	0.525	1.021	0.705
HNRNPA1	1.104	0.989	1.358	0.559	0.894	0.653	1.27	0.928
MBNL1	1.01	0.91	0.85	0.673	0.722	0.815	0.935	1.382
miR-10a	2.608	2.587	2.439	0	0	0	8.102	0
miR-10b	2.522	2.656	2.491	0	0	0	8.794	0
miR-101	2.519	1.65	3.815	1.201	2.254	2.202	1.83	3.495
miR-107	1.019	3.922	2.364	2.486	2.878	2.859	1.476	1.002
miR-9	1.973	2.873	5.906	3.903	3.903	5.906	2.873	1.973
miR-7	2.349	3.623	1.428	1.515	0.713	3.475	0.749	0.694
miR-92a	1.945	3.92	2.066	2.357	1.719	4.526	3.27	1.733
miR-218	1.68	1.009	0.327	1.689	2.982	1.569	1.653	2.436
miR-99b	0	0	0	0	6.757	0	0	0
miR-99a	0	0	0	0	5.747	0	0	0
miR-192	2.053	0	4.494	0	2.165	2	6.438	6.237
miR-191	0	0	0	0	6.623	13.423	6.289	0
miR-19b	1.087	2.721	1.28	2.354	3.397	1.744	1.857	2.704
miR-19a	1.076	2.684	1.245	2.366	3.392	1.773	1.832	2.729
SART3	0.792	1.023	1.046	1.026	0.974	1.042	1.073	1.094
PTBP1	1.132	1.117	0.972	1.156	0.952	1.187	1.061	1.1
RBMS1	1.166	1.066	0.938	0.696	0.714	1.052	1.193	0.898
miR-148b	0.469	3.15	1.64	2.206	0.882	0.819	1.377	0.907
miR-148a	0.461	3.159	1.651	2.167	0.878	0.836	1.307	0.921
ZCRB1	0.873	1.004	1.285	0.554	1.307	1.145	0.727	1.056
ZC3H14	1.168	1.074	1.194	1.427	1.171	1.167	1.191	1.146
miR-140-3p	0	0	0	0	0	0	0	0
miR-181a	0.862	3.567	2.044	2.379	1.969	3.227	2.256	1.547
miR-181c	0.841	3.492	2.077	2.324	2.044	3.215	2.311	1.527
IGF2BP2	0.992	1.069	0.962	0.937	0.892	1.106	0.875	0.957
MATR3	0.852	1.102	0.881	0.875	0.756	0.861	0.923	0.873
KHDRBS3	0.595	1.227	0.609	0.802	0.967	1.765	1.848	0.671
miR-125b	1.942	2.755	1.417	3.049	1.973	1.438	1.96	2.864
CUGBP	0	0	0	3.681	1.157	0	0	1.171

[truncated: 59 more sheets: miR-9_normal, miR-9_AUcontent, miR-7_position, miR-7_normal, miR-7_AUcontent, miR-373_position, miR-373_normal, miR-373_AUcontent, miR-34a_position, miR-34a_normal, miR-34a_AUcontent, miR-1_position, miR-1_normal, miR-1_AUcontent, miR-195_position, miR-195_normal, miR-195_AUcontent, miR-181a_position, miR-181a_normal, miR-181a_AUcontent …]
